# Supplementary material for: N,N,2,4,6-Penta­methyl­anilinium hexa­fluoro­phosphate–1,4,7,10,13,16-hexa­oxa­cyclo­octa­decane (2/1)
Source: Acta Crystallogr Sect E Struct Rep Online. 2013 Dec 18;70(Pt 1):o72. doi: 10.1107/S1600536813033734 (PMC3914100; doi:10.1107/S1600536813033734)
Supplement: Supplementary file 1 [file e-70-00o72-sup1.cif]

##############################################################################
#                                                                            #
# This CIF contains the data in a paper accepted for publication in          #
# Acta Crystallographica Section E. It conforms to the requirements of       #
# Notes for Authors for Acta Crystallographica Section E, and has been       #
# peer reviewed under the auspices of the IUCr Commission on Journals.       #
#                                                                            #
# Full details of the Crystallographic Information File format               #
# are given in the paper "The Crystallographic Information File (CIF):       #
# a New Standard Archive File for Crystallography" by S. R. Hall, F. H.      #
# Allen and I. D. Brown [Acta Cryst. (1991), A47, 655-685].                  #
#                                                                            #
# The current version of the core CIF dictionary is obtainable from          #
# ftp://ftp.iucr.org/pub/cif_core.dic.                                       #
#                                                                            #
# Software is freely available for graphical display of the structure(s)     #
# in this CIF. For information consult the CIF software page                 #
# http://www.iucr.org/resources/cif/software.                                #
#                                                                            #
# This file may be used for bona fide research purposes within the           #
# scientific community so long as proper attribution is given to the journal # 
# article from which it was obtained.                                        #
#                                                                            #
##############################################################################
data_I
_database_code_depnum_ccdc_archive 'CCDC 976922'
_audit_creation_method     SHELXL-97
_chemical_name_systematic
;
<i>N</i>,<i>N</i>,2,4,6-Pentamethylanilinium
hexafluorophosphate--1,4,7,10,13,16-hexaoxacyclooctadecane (2/1)
;
_chemical_name_common     ?
_chemical_formula_moiety     '2(C11 H18 N +), 2(F6 P -), C12 H24 O6'
_chemical_formula_sum     'C34 H60 F12 N2 O6 P2'
_chemical_formula_iupac     '2C11 H18 N +, 2P F6 -, C12 H24 O6'
_chemical_formula_weight     882.78
_chemical_melting_point     ?
_symmetry_cell_setting     monoclinic
_symmetry_space_group_name_H-M     'P 21/c'
_symmetry_space_group_name_Hall     '-P 2ybc'
loop_
    _symmetry_equiv_pos_as_xyz
    'x, y, z'
    '-x, y+1/2, -z+1/2'
    '-x, -y, -z'
    'x, -y-1/2, z-1/2'
_cell_length_a     8.9122(18)
_cell_length_b     16.775(3)
_cell_length_c     15.136(3)
_cell_angle_alpha     90.00
_cell_angle_beta     103.71(3)
_cell_angle_gamma     90.00
_cell_volume     2198.4(8)
_cell_formula_units_Z     2
_cell_measurement_reflns_used     3858
_cell_measurement_theta_min     2.6315
_cell_measurement_theta_max     25.000
_cell_measurement_temperature     293(2)
_exptl_crystal_description     'Prism'
_exptl_crystal_colour     'Colourless'
_exptl_crystal_size_max     0.4000
_exptl_crystal_size_mid     0.3000
_exptl_crystal_size_min     0.2000
_exptl_crystal_density_diffrn     1.334
_exptl_crystal_density_meas     ?
_exptl_crystal_density_method     'not measured'
_exptl_crystal_F_000     928
_exptl_absorpt_coefficient_mu     0.191
_exptl_absorpt_correction_type     multi-scan
_exptl_absorpt_process_details     '(CrystalClear; Rigaku, 2005)'
_exptl_absorpt_correction_T_min     0.8318
_exptl_absorpt_correction_T_max     1.0000
_exptl_special_details
;
;
_diffrn_ambient_temperature     293(2)
_diffrn_radiation_type     MoK\a
_diffrn_radiation_wavelength     0.71073
_diffrn_radiation_source     'fine-focus sealed tube'
_diffrn_radiation_monochromator     graphite
_diffrn_measurement_device_type     'Rigaku Mercury2 (2x2 bin mode)'
_diffrn_measurement_method     'CCD_Profile_fitting'
_diffrn_detector_area_resol_mean     13.6612
_diffrn_reflns_number     18170
_diffrn_reflns_av_R_equivalents     0.0527
_diffrn_reflns_av_sigmaI/netI     0.0369
_diffrn_reflns_theta_min     3.03
_diffrn_reflns_theta_max     25.00
_diffrn_reflns_theta_full     25.00
_diffrn_measured_fraction_theta_max     0.998
_diffrn_measured_fraction_theta_full     0.998
_diffrn_reflns_limit_h_min     -10
_diffrn_reflns_limit_h_max     10
_diffrn_reflns_limit_k_min     -19
_diffrn_reflns_limit_k_max     19
_diffrn_reflns_limit_l_min     -17
_diffrn_reflns_limit_l_max     17
_diffrn_standards_number     ?
_diffrn_standards_interval_count     ?
_diffrn_standards_interval_time     ?
_diffrn_standards_decay_%     ?
_refine_special_details
;
Refinement of <i>F</i>^2^ against ALL reflections. The weighted <i>R</i>-factor
<i>wR</i> and goodness of fit <i>S</i> are based on <i>F</i>^2^, conventional
<i>R</i>-factors <i>R</i> are based on <i>F</i>, with <i>F</i> set to zero for
negative <i>F</i>^2^. The threshold expression of <i>F</i>^2^ >
\s(<i>F</i>^2^) is used only for calculating <i>R</i>-factors(gt) <i>etc</i>.
and is not relevant to the choice of reflections for refinement.
<i>R</i>-factors based on <i>F</i>^2^ are statistically about twice as large
as those based on <i>F</i>, and <i>R</i>- factors based on ALL data will be
even larger.
;
_reflns_number_total     3858
_reflns_number_gt     2524
_reflns_threshold_expression     I>2sigma(I)
_refine_ls_structure_factor_coef     Fsqd
_refine_ls_matrix_type     full
_refine_ls_R_factor_all     0.1203
_refine_ls_R_factor_gt     0.0827
_refine_ls_wR_factor_gt     0.1772
_refine_ls_wR_factor_ref     0.1952
_refine_ls_goodness_of_fit_ref     1.195
_refine_ls_restrained_S_all     1.195
_refine_ls_number_reflns     3858
_refine_ls_number_parameters     253
_refine_ls_number_restraints     0
_refine_ls_hydrogen_treatment     constr
_refine_ls_weighting_scheme     calc
_refine_ls_weighting_details
         'calc w=1/[\s^2^(Fo^2^)+(0.0528P)^2^+2.0000P] where P=(Fo^2^+2Fc^2^)/3'
_atom_sites_solution_hydrogens     geom
_atom_sites_solution_primary     direct
_atom_sites_solution_secondary     difmap
_refine_ls_shift/su_max     0.003
_refine_ls_shift/su_mean     0.000
_refine_diff_density_max     0.485
_refine_diff_density_min     -0.300
_refine_ls_extinction_method     none
_refine_ls_extinction_coef     ?
loop_
    _atom_type_symbol
    _atom_type_description
    _atom_type_scat_dispersion_real
    _atom_type_scat_dispersion_imag
    _atom_type_scat_source
    'C' 'C' 0.0033 0.0016
                         'International Tables Vol C Tables 4.2.6.8 and 6.1.1.4'
    'H' 'H' 0.0000 0.0000
                         'International Tables Vol C Tables 4.2.6.8 and 6.1.1.4'
    'N' 'N' 0.0061 0.0033
                         'International Tables Vol C Tables 4.2.6.8 and 6.1.1.4'
    'O' 'O' 0.0106 0.0060
                         'International Tables Vol C Tables 4.2.6.8 and 6.1.1.4'
    'F' 'F' 0.0171 0.0103
                         'International Tables Vol C Tables 4.2.6.8 and 6.1.1.4'
    'P' 'P' 0.1023 0.0942
                         'International Tables Vol C Tables 4.2.6.8 and 6.1.1.4'
_computing_data_collection     'CrystalClear (Rigaku, 2005)'
_computing_cell_refinement     'CrystalClear (Rigaku, 2005)'
_computing_data_reduction     'CrystalClear (Rigaku, 2005)'
_computing_structure_solution     'SHELXS97 (Sheldrick, 2008)'
_computing_structure_refinement     'SHELXL97 (Sheldrick, 2008)'
_computing_molecular_graphics     'SHELXTL (Sheldrick, 2008)'
_computing_publication_material     'SHELXTL (Sheldrick, 2008)'
loop_
    _atom_site_type_symbol
    _atom_site_label
    _atom_site_fract_x
    _atom_site_fract_y
    _atom_site_fract_z
    _atom_site_U_iso_or_equiv
    _atom_site_adp_type
    _atom_site_calc_flag
    _atom_site_refinement_flags
    _atom_site_occupancy
    _atom_site_symmetry_multiplicity
    _atom_site_disorder_assembly
    _atom_site_disorder_group
    P P1 0.47256(14) 0.24011(8) 0.74636(8) 0.0722(4) Uani d . 1 1 . .
    F F6 0.4805(5) 0.2762(2) 0.6529(2) 0.1280(12) Uani d . 1 1 . .
    F F5 0.3159(4) 0.2840(2) 0.7412(3) 0.1289(12) Uani d . 1 1 . .
    F F4 0.3770(4) 0.16651(18) 0.6942(2) 0.1268(12) Uani d . 1 1 . .
    F F3 0.4597(5) 0.2030(2) 0.8388(2) 0.1461(15) Uani d . 1 1 . .
    F F2 0.5602(5) 0.3133(2) 0.7981(3) 0.1507(15) Uani d . 1 1 . .
    F F1 0.6268(5) 0.1971(3) 0.7510(3) 0.1725(19) Uani d . 1 1 . .
    O O3 0.2823(3) 1.00490(16) 0.45178(17) 0.0589(7) Uani d . 1 1 . .
    O O2 0.1340(3) 0.85340(16) 0.45499(17) 0.0612(7) Uani d . 1 1 . .
    O O1 -0.1059(3) 0.85014(16) 0.55077(17) 0.0609(7) Uani d . 1 1 . .
    C C6 0.2987(5) 1.0742(3) 0.4023(3) 0.0651(11) Uani d . 1 1 . .
    H H6A 0.2276 1.0722 0.3429 0.078 Uiso calc R 1 1 . .
    H H6B 0.4029 1.0771 0.3936 0.078 Uiso calc R 1 1 . .
    C C4 0.2945(5) 0.8633(3) 0.4624(3) 0.0673(11) Uani d . 1 1 . .
    H H4A 0.3358 0.8166 0.4386 0.081 Uiso calc R 1 1 . .
    H H4B 0.3480 0.8696 0.5257 0.081 Uiso calc R 1 1 . .
    C C5 0.3191(5) 0.9355(3) 0.4095(3) 0.0647(11) Uani d . 1 1 . .
    H H5A 0.4261 0.9378 0.4056 0.078 Uiso calc R 1 1 . .
    H H5B 0.2548 0.9321 0.3482 0.078 Uiso calc R 1 1 . .
    C C2 -0.0682(5) 0.7856(2) 0.5001(3) 0.0616(11) Uani d . 1 1 . .
    H H2A -0.1249 0.7899 0.4371 0.074 Uiso calc R 1 1 . .
    H H2B -0.0961 0.7357 0.5243 0.074 Uiso calc R 1 1 . .
    C C3 0.1010(5) 0.7875(2) 0.5061(3) 0.0630(11) Uani d . 1 1 . .
    H H3A 0.1573 0.7927 0.5691 0.076 Uiso calc R 1 1 . .
    H H3B 0.1329 0.7384 0.4821 0.076 Uiso calc R 1 1 . .
    C C1 -0.2661(5) 0.8535(3) 0.5475(3) 0.0664(11) Uani d . 1 1 . .
    H H1A -0.2971 0.8060 0.5751 0.080 Uiso calc R 1 1 . .
    H H1B -0.3247 0.8560 0.4848 0.080 Uiso calc R 1 1 . .
    C C7 0.0742(4) 0.0080(2) 0.7882(2) 0.0501(9) Uani d . 1 1 . .
    N N1 0.1899(4) 0.0220(2) 0.7330(2) 0.0679(10) Uani d . 1 1 . .
    H H1C 0.1970 0.0761 0.7327 0.081 Uiso calc R 1 1 . .
    C C9 -0.1049(5) 0.0657(3) 0.8628(3) 0.0647(11) Uani d . 1 1 . .
    H H9A -0.1532 0.1104 0.8797 0.078 Uiso calc R 1 1 . .
    C C12 0.0381(5) -0.0678(2) 0.8125(3) 0.0616(11) Uani d . 1 1 . .
    C C11 -0.0714(6) -0.0732(3) 0.8639(3) 0.0726(13) Uani d . 1 1 . .
    H H11A -0.0971 -0.1235 0.8816 0.087 Uiso calc R 1 1 . .
    C C8 0.0030(4) 0.0760(2) 0.8112(2) 0.0537(10) Uani d . 1 1 . .
    C C10 -0.1433(5) -0.0085(3) 0.8899(3) 0.0675(12) Uani d . 1 1 . .
    C C13 0.0349(6) 0.1585(2) 0.7817(3) 0.0774(13) Uani d . 1 1 . .
    H H13A -0.0270 0.1963 0.8049 0.116 Uiso calc R 1 1 . .
    H H13B 0.0099 0.1611 0.7164 0.116 Uiso calc R 1 1 . .
    H H13C 0.1422 0.1709 0.8048 0.116 Uiso calc R 1 1 . .
    C C16 0.1342(6) 0.0025(3) 0.6344(3) 0.0709(12) Uani d . 1 1 . .
    H H16A 0.2140 0.0142 0.6035 0.106 Uiso calc R 1 1 . .
    H H16B 0.0443 0.0338 0.6087 0.106 Uiso calc R 1 1 . .
    H H16C 0.1085 -0.0531 0.6277 0.106 Uiso calc R 1 1 . .
    C C17 0.3506(5) -0.0026(3) 0.7753(4) 0.0873(15) Uani d . 1 1 . .
    H H17A 0.3774 0.0142 0.8377 0.131 Uiso calc R 1 1 . .
    H H17B 0.4196 0.0217 0.7433 0.131 Uiso calc R 1 1 . .
    H H17C 0.3588 -0.0595 0.7724 0.131 Uiso calc R 1 1 . .
    C C15 0.1046(7) -0.1451(3) 0.7880(4) 0.1037(18) Uani d . 1 1 . .
    H H15A 0.0592 -0.1889 0.8131 0.156 Uiso calc R 1 1 . .
    H H15B 0.2144 -0.1452 0.8123 0.156 Uiso calc R 1 1 . .
    H H15C 0.0827 -0.1503 0.7230 0.156 Uiso calc R 1 1 . .
    C C14 -0.2611(6) -0.0173(4) 0.9466(3) 0.109(2) Uani d . 1 1 . .
    H H14A -0.2989 0.0344 0.9579 0.164 Uiso calc R 1 1 . .
    H H14B -0.2137 -0.0423 1.0034 0.164 Uiso calc R 1 1 . .
    H H14C -0.3455 -0.0496 0.9144 0.164 Uiso calc R 1 1 . .
loop_
    _atom_site_aniso_label
    _atom_site_aniso_U_11
    _atom_site_aniso_U_22
    _atom_site_aniso_U_33
    _atom_site_aniso_U_12
    _atom_site_aniso_U_13
    _atom_site_aniso_U_23
    P1 0.0737(8) 0.0786(9) 0.0619(7) 0.0147(7) 0.0115(6) -0.0153(6)
    F6 0.166(3) 0.134(3) 0.090(2) -0.004(2) 0.044(2) 0.010(2)
    F5 0.105(2) 0.129(3) 0.155(3) 0.044(2) 0.035(2) -0.003(2)
    F4 0.177(3) 0.088(2) 0.106(2) -0.022(2) 0.017(2) -0.0247(18)
    F3 0.202(4) 0.166(4) 0.074(2) 0.046(3) 0.041(2) 0.022(2)
    F2 0.155(3) 0.151(3) 0.140(3) -0.030(3) 0.023(2) -0.065(3)
    F1 0.126(3) 0.232(5) 0.158(3) 0.101(3) 0.031(3) -0.019(3)
    O3 0.0604(17) 0.0714(18) 0.0509(15) -0.0010(14) 0.0253(13) -0.0022(14)
    O2 0.0529(16) 0.0711(18) 0.0599(16) 0.0049(14) 0.0138(12) 0.0084(14)
    O1 0.0557(17) 0.0676(18) 0.0605(16) -0.0109(14) 0.0164(13) -0.0133(14)
    C6 0.053(2) 0.090(3) 0.057(2) -0.012(2) 0.0249(19) 0.003(2)
    C4 0.054(3) 0.079(3) 0.070(3) 0.011(2) 0.019(2) -0.001(2)
    C5 0.050(2) 0.092(3) 0.058(2) 0.004(2) 0.0234(19) -0.004(2)
    C2 0.076(3) 0.054(2) 0.054(2) -0.009(2) 0.013(2) 0.0014(19)
    C3 0.075(3) 0.055(2) 0.056(2) 0.007(2) 0.011(2) -0.003(2)
    C1 0.061(3) 0.074(3) 0.066(3) -0.019(2) 0.018(2) 0.000(2)
    C7 0.054(2) 0.059(2) 0.0350(18) -0.0008(19) 0.0063(16) 0.0018(17)
    N1 0.065(2) 0.083(3) 0.055(2) 0.0083(18) 0.0140(17) 0.0001(18)
    C9 0.067(3) 0.078(3) 0.046(2) 0.014(2) 0.006(2) -0.008(2)
    C12 0.081(3) 0.053(2) 0.046(2) 0.001(2) 0.005(2) -0.0007(19)
    C11 0.089(3) 0.069(3) 0.052(2) -0.019(3) 0.002(2) 0.008(2)
    C8 0.061(2) 0.055(2) 0.040(2) 0.0030(19) 0.0023(18) -0.0010(17)
    C10 0.052(2) 0.105(4) 0.040(2) -0.010(3) 0.0013(18) 0.006(2)
    C13 0.110(4) 0.049(3) 0.075(3) 0.005(2) 0.026(3) 0.001(2)
    C16 0.087(3) 0.085(3) 0.045(2) -0.004(2) 0.023(2) -0.006(2)
    C17 0.067(3) 0.090(4) 0.100(4) 0.011(3) 0.010(3) 0.010(3)
    C15 0.164(6) 0.057(3) 0.091(4) 0.021(3) 0.032(4) 0.001(3)
    C14 0.073(3) 0.187(6) 0.070(3) -0.025(4) 0.024(3) 0.011(3)
_geom_special_details
;
All e.s.d.'s (except the e.s.d. in the dihedral angle between two l.s. planes)
are estimated using the full covariance matrix. The cell e.s.d.'s are taken
into account individually in the estimation of e.s.d.'s in distances, angles
and torsion angles; correlations between e.s.d.'s in cell parameters are only
used when they are defined by crystal symmetry. An approximate (isotropic)
treatment of cell e.s.d.'s is used for estimating e.s.d.'s involving l.s.
planes.
;
loop_
    _geom_bond_atom_site_label_1
    _geom_bond_atom_site_label_2
    _geom_bond_site_symmetry_2
    _geom_bond_distance
    _geom_bond_publ_flag
    P1 F1 . 1.539(3) ?
    P1 F6 . 1.556(3) ?
    P1 F3 . 1.560(3) ?
    P1 F2 . 1.562(4) ?
    P1 F5 . 1.564(3) ?
    P1 F4 . 1.598(3) ?
    O3 C5 . 1.404(5) ?
    O3 C6 . 1.409(5) ?
    O2 C4 . 1.418(4) ?
    O2 C3 . 1.419(4) ?
    O1 C2 . 1.412(4) ?
    O1 C1 . 1.418(4) ?
    C6 C1 3_576 1.495(6) ?
    C6 H6A . 0.9700 ?
    C6 H6B . 0.9700 ?
    C4 C5 . 1.497(6) ?
    C4 H4A . 0.9700 ?
    C4 H4B . 0.9700 ?
    C5 H5A . 0.9700 ?
    C5 H5B . 0.9700 ?
    C2 C3 . 1.490(6) ?
    C2 H2A . 0.9700 ?
    C2 H2B . 0.9700 ?
    C3 H3A . 0.9700 ?
    C3 H3B . 0.9700 ?
    C1 C6 3_576 1.495(6) ?
    C1 H1A . 0.9700 ?
    C1 H1B . 0.9700 ?
    C7 C12 . 1.382(5) ?
    C7 C8 . 1.390(5) ?
    C7 N1 . 1.492(5) ?
    N1 C17 . 1.482(5) ?
    N1 C16 . 1.493(5) ?
    N1 H1C . 0.9100 ?
    C9 C10 . 1.380(6) ?
    C9 C8 . 1.385(6) ?
    C9 H9A . 0.9300 ?
    C12 C11 . 1.389(6) ?
    C12 C15 . 1.507(6) ?
    C11 C10 . 1.364(6) ?
    C11 H11A . 0.9300 ?
    C8 C13 . 1.503(5) ?
    C10 C14 . 1.512(6) ?
    C13 H13A . 0.9600 ?
    C13 H13B . 0.9600 ?
    C13 H13C . 0.9600 ?
    C16 H16A . 0.9600 ?
    C16 H16B . 0.9600 ?
    C16 H16C . 0.9600 ?
    C17 H17A . 0.9600 ?
    C17 H17B . 0.9600 ?
    C17 H17C . 0.9600 ?
    C15 H15A . 0.9600 ?
    C15 H15B . 0.9600 ?
    C15 H15C . 0.9600 ?
    C14 H14A . 0.9600 ?
    C14 H14B . 0.9600 ?
    C14 H14C . 0.9600 ?
loop_
    _geom_angle_atom_site_label_1
    _geom_angle_atom_site_label_2
    _geom_angle_atom_site_label_3
    _geom_angle_site_symmetry_1
    _geom_angle_site_symmetry_3
    _geom_angle
    _geom_angle_publ_flag
    F1 P1 F6 . . 89.5(2) ?
    F1 P1 F3 . . 91.6(2) ?
    F6 P1 F3 . . 178.3(2) ?
    F1 P1 F2 . . 90.6(3) ?
    F6 P1 F2 . . 91.4(2) ?
    F3 P1 F2 . . 89.9(2) ?
    F1 P1 F5 . . 179.7(2) ?
    F6 P1 F5 . . 90.2(2) ?
    F3 P1 F5 . . 88.7(2) ?
    F2 P1 F5 . . 89.4(2) ?
    F1 P1 F4 . . 91.5(2) ?
    F6 P1 F4 . . 89.15(19) ?
    F3 P1 F4 . . 89.5(2) ?
    F2 P1 F4 . . 177.8(2) ?
    F5 P1 F4 . . 88.5(2) ?
    C5 O3 C6 . . 112.2(3) ?
    C4 O2 C3 . . 112.6(3) ?
    C2 O1 C1 . . 112.3(3) ?
    O3 C6 C1 . 3_576 110.0(3) ?
    O3 C6 H6A . . 109.7 ?
    C1 C6 H6A 3_576 . 109.7 ?
    O3 C6 H6B . . 109.7 ?
    C1 C6 H6B 3_576 . 109.7 ?
    H6A C6 H6B . . 108.2 ?
    O2 C4 C5 . . 109.0(3) ?
    O2 C4 H4A . . 109.9 ?
    C5 C4 H4A . . 109.9 ?
    O2 C4 H4B . . 109.9 ?
    C5 C4 H4B . . 109.9 ?
    H4A C4 H4B . . 108.3 ?
    O3 C5 C4 . . 110.4(3) ?
    O3 C5 H5A . . 109.6 ?
    C4 C5 H5A . . 109.6 ?
    O3 C5 H5B . . 109.6 ?
    C4 C5 H5B . . 109.6 ?
    H5A C5 H5B . . 108.1 ?
    O1 C2 C3 . . 108.6(3) ?
    O1 C2 H2A . . 110.0 ?
    C3 C2 H2A . . 110.0 ?
    O1 C2 H2B . . 110.0 ?
    C3 C2 H2B . . 110.0 ?
    H2A C2 H2B . . 108.4 ?
    O2 C3 C2 . . 108.7(3) ?
    O2 C3 H3A . . 109.9 ?
    C2 C3 H3A . . 109.9 ?
    O2 C3 H3B . . 109.9 ?
    C2 C3 H3B . . 109.9 ?
    H3A C3 H3B . . 108.3 ?
    O1 C1 C6 . 3_576 109.3(3) ?
    O1 C1 H1A . . 109.8 ?
    C6 C1 H1A 3_576 . 109.8 ?
    O1 C1 H1B . . 109.8 ?
    C6 C1 H1B 3_576 . 109.8 ?
    H1A C1 H1B . . 108.3 ?
    C12 C7 C8 . . 122.7(4) ?
    C12 C7 N1 . . 122.0(4) ?
    C8 C7 N1 . . 115.4(3) ?
    C17 N1 C7 . . 116.1(3) ?
    C17 N1 C16 . . 115.4(4) ?
    C7 N1 C16 . . 114.5(3) ?
    C17 N1 H1C . . 102.6 ?
    C7 N1 H1C . . 102.6 ?
    C16 N1 H1C . . 102.6 ?
    C10 C9 C8 . . 122.3(4) ?
    C10 C9 H9A . . 118.9 ?
    C8 C9 H9A . . 118.9 ?
    C7 C12 C11 . . 116.6(4) ?
    C7 C12 C15 . . 126.6(4) ?
    C11 C12 C15 . . 116.9(4) ?
    C10 C11 C12 . . 123.4(4) ?
    C10 C11 H11A . . 118.3 ?
    C12 C11 H11A . . 118.3 ?
    C9 C8 C7 . . 117.3(4) ?
    C9 C8 C13 . . 119.2(4) ?
    C7 C8 C13 . . 123.5(4) ?
    C11 C10 C9 . . 117.7(4) ?
    C11 C10 C14 . . 121.5(5) ?
    C9 C10 C14 . . 120.7(5) ?
    C8 C13 H13A . . 109.5 ?
    C8 C13 H13B . . 109.5 ?
    H13A C13 H13B . . 109.5 ?
    C8 C13 H13C . . 109.5 ?
    H13A C13 H13C . . 109.5 ?
    H13B C13 H13C . . 109.5 ?
    N1 C16 H16A . . 109.5 ?
    N1 C16 H16B . . 109.5 ?
    H16A C16 H16B . . 109.5 ?
    N1 C16 H16C . . 109.5 ?
    H16A C16 H16C . . 109.5 ?
    H16B C16 H16C . . 109.5 ?
    N1 C17 H17A . . 109.5 ?
    N1 C17 H17B . . 109.5 ?
    H17A C17 H17B . . 109.5 ?
    N1 C17 H17C . . 109.5 ?
    H17A C17 H17C . . 109.5 ?
    H17B C17 H17C . . 109.5 ?
    C12 C15 H15A . . 109.5 ?
    C12 C15 H15B . . 109.5 ?
    H15A C15 H15B . . 109.5 ?
    C12 C15 H15C . . 109.5 ?
    H15A C15 H15C . . 109.5 ?
    H15B C15 H15C . . 109.5 ?
    C10 C14 H14A . . 109.5 ?
    C10 C14 H14B . . 109.5 ?
    H14A C14 H14B . . 109.5 ?
    C10 C14 H14C . . 109.5 ?
    H14A C14 H14C . . 109.5 ?
    H14B C14 H14C . . 109.5 ?
loop_
    _geom_hbond_atom_site_label_D
    _geom_hbond_atom_site_label_H
    _geom_hbond_atom_site_label_A
    _geom_hbond_site_symmetry_A
    _geom_hbond_distance_DH
    _geom_hbond_distance_HA
    _geom_hbond_distance_DA
    _geom_hbond_angle_DHA
    N1 H1C F4 . 0.91 2.38 3.077(5) 133.6
    C16 H16A O3 1_545 0.96 2.52 3.334(5) 143.1
    C16 H16B O2 3_566 0.96 2.51 3.443(5) 163.6
    C16 H16C O1 1_545 0.96 2.57 3.381(5) 142.8
    C17 H17B F4 . 0.96 2.54 3.122(6) 118.9
data_New_Global_Publ_Block
_journal_date_recd_electronic     2013-11-26
_journal_date_accepted     2013-12-13
_journal_name_full     'Acta Crystallographica, Section E'
_journal_year     2014
_journal_volume     70
_journal_issue      1
_journal_page_first     o72
_journal_page_last     o72
_journal_paper_category     QO
_journal_paper_doi     10.1107/S1600536813033734
_journal_coeditor_code     RZ5098
_publ_contact_author_name     'Yuan Zhang'
_publ_contact_author_address
;
Department of Applied Chemistry,
Nanjing College of Chemical Technology,
Nanjing 210048, People's Republic of China
;
_publ_contact_author_email     75104209@qq.com
_publ_contact_author_fax     ?
_publ_contact_author_phone     ?
_publ_section_title
;
<i>N</i>,<i>N</i>,2,4,6-Pentamethylanilinium
hexafluorophosphate--1,4,7,10,13,16-hexaoxacyclooctadecane (2/1)
;
loop_
    _publ_author_name
    _publ_author_footnote
    _publ_author_address
    'Chang, Yi Qi' .
;
Department of Applied Chemistry,
Nanjing College of Chemical Technology,
Nanjing 210048, People's Republic of China
;
    'Zhang, Yuan' .
;
Department of Applied Chemistry,
Nanjing College of Chemical Technology,
Nanjing 210048, People's Republic of China
;
    'Lian, Huo Lin' .
;
Department of Applied Chemistry,
Nanjing College of Chemical Technology,
Nanjing 210048, People's Republic of China
;
