# Supplementary material for: N,N,2,4,6-Penta­methyl­anilinium hexa­fluoro­phosphate–1,4,7,10,13,16-hexa­oxa­cyclo­octa­decane (2/1)
Source: Acta Crystallogr Sect E Struct Rep Online. 2013 Dec 18;70(Pt 1):o72. doi: 10.1107/S1600536813033734 (PMC3914100; doi:10.1107/S1600536813033734)
Supplement: Supplementary file 2 [file e-70-00o72-Isup2.hkl]

# 
# h,k,l, Fc-squared, Fo-squared, sigma(Fo-squared) and status flag 
# 
data_I
_shelx_title ' 1 in P2(1)/c' 
_shelx_refln_list_code          4 
_shelx_F_calc_maximum      232.75 
_exptl_crystal_F_000       928.00 
_reflns_d_resolution_high  0.8409 
 
loop_ 
 _symmetry_equiv_pos_as_xyz 
 'x, y, z' 
 '-x, y+1/2, -z+1/2' 
 '-x, -y, -z' 
 'x, -y-1/2, z-1/2' 
 
_cell_length_a     8.9122 
_cell_length_b    16.7755 
_cell_length_c    15.1358 
_cell_angle_alpha  90.000 
_cell_angle_beta  103.714 
_cell_angle_gamma  90.000 
 
_shelx_F_squared_multiplier     1.000 
 
loop_ 
 _refln_index_h 
 _refln_index_k 
 _refln_index_l 
 _refln_F_squared_calc 
 _refln_F_squared_meas 
 _refln_F_squared_sigma 
 _refln_observed_status 
   2   0   0     2900.48     3673.79     61.08 o 
   3   0   0      107.69       76.74      9.31 o 
   4   0   0      584.40      807.34     36.80 o 
   5   0   0     6912.42     7370.25    196.74 o 
   6   0   0       34.37       54.31      9.00 o 
   7   0   0      105.62      145.03     14.96 o 
   8   0   0        9.09       11.81      8.66 o 
   9   0   0        0.00       21.13     17.62 o 
  10   0   0       10.48        7.80     14.99 o 
   2   1   0     1539.10     1175.83     43.95 o 
   3   1   0       19.00       19.24      4.59 o 
   5   1   0     1634.87     1670.80     29.75 o 
   6   1   0      133.34      142.33      7.16 o 
   7   1   0      227.34      223.55     11.68 o 
   8   1   0       94.26       95.73      7.77 o 
   9   1   0       10.91       15.37      6.46 o 
  10   1   0       36.93       24.62      7.19 o 
   1   2   0    26038.69    27546.15    193.05 o 
   2   2   0    19959.05    21535.97    176.34 o 
   3   2   0     2296.26     2553.38     33.81 o 
   4   2   0       90.16       66.60      3.48 o 
   5   2   0      360.10      367.30      9.80 o 
   6   2   0       16.11       18.98      5.00 o 
   7   2   0      151.52      122.57      7.40 o 
   8   2   0       12.98        3.95      3.44 o 
   9   2   0        7.61        9.38      5.36 o 
  10   2   0        0.05       -3.75      4.98 o 
   1   3   0      105.95      144.24      4.07 o 
   2   3   0      547.84      453.96      6.63 o 
   3   3   0      730.08      665.61     10.06 o 
   4   3   0        4.48        6.10      3.18 o 
   5   3   0      180.77      141.35      5.79 o 
   6   3   0      504.08      496.29     13.87 o 
   7   3   0      382.17      370.63     12.84 o 
   8   3   0       62.80       86.31      8.57 o 
   9   3   0       26.93       20.73      5.79 o 
  10   3   0        0.00       -1.51      5.11 o 
   0   4   0    12925.06    12705.35    150.97 o 
   1   4   0     6903.82     6709.16     61.77 o 
   2   4   0      188.15      100.71      2.93 o 
   3   4   0     1517.68     1385.29     18.62 o 
   4   4   0      745.57      662.77     12.40 o 
   5   4   0      420.33      369.39      9.75 o 
   6   4   0      210.47      205.91      8.38 o 
   7   4   0      179.08      177.76      8.78 o 
   8   4   0       14.96       30.68      6.34 o 
   9   4   0       14.13       15.41     11.50 o 
  10   4   0       13.20       19.19      8.98 o 
   1   5   0     1009.38      884.06     11.60 o 
   2   5   0       15.40       10.78      2.09 o 
   3   5   0        7.28       15.18      2.71 o 
   4   5   0     1073.66      956.13     16.81 o 
   5   5   0      218.23      215.20      7.26 o 
   6   5   0      410.24      447.53     12.40 o 
   7   5   0      204.43      237.82     12.29 o 
   8   5   0        0.01       12.96      9.97 o 
   9   5   0        6.49        5.00      4.83 o 
   0   6   0     6497.40     7849.35    118.19 o 
   1   6   0      702.65      668.70     10.31 o 
   2   6   0     3170.92     2969.79     36.95 o 
   3   6   0        3.66       30.22      3.39 o 
   4   6   0     2783.10     2793.25     41.57 o 
   5   6   0       74.89       98.07      7.82 o 
   6   6   0      292.37      254.49     10.86 o 
   7   6   0       82.01       80.10      7.94 o 
   8   6   0       39.89       52.47      7.72 o 
   9   6   0       13.43        6.90      5.63 o 
   1   7   0      481.47      389.77      7.96 o 
   2   7   0      369.68      382.03      8.36 o 
   3   7   0      299.39      268.35      7.12 o 
   4   7   0      163.90      161.76      5.87 o 
   5   7   0      149.98      139.79      7.68 o 
   6   7   0      169.61      167.01     10.37 o 
   7   7   0       46.60       80.69     10.24 o 
   8   7   0       13.44       13.73      6.73 o 
   9   7   0       19.90       32.16      8.42 o 
   0   8   0      111.72      113.92      6.32 o 
   1   8   0       13.32       29.66      2.75 o 
   2   8   0      682.74      831.93     15.38 o 
   3   8   0     1831.44     1870.63     30.38 o 
   4   8   0      112.19       76.24      4.22 o 
   5   8   0      628.89      557.37     19.13 o 
   6   8   0       36.82       41.34      6.39 o 
   7   8   0       19.75       23.49      5.41 o 
   8   8   0       18.02       24.16      6.48 o 
   9   8   0       34.54       17.44      9.56 o 
   1   9   0      226.57      190.02      6.20 o 
   2   9   0        0.00        0.28      2.53 o 
   3   9   0      138.74      136.66      5.58 o 
   4   9   0      163.73      140.06      6.23 o 
   5   9   0      200.17      175.41      7.23 o 
   6   9   0        0.99        1.62      3.52 o 
   7   9   0        1.10       -4.51      4.51 o 
   8   9   0       32.15       37.00      7.26 o 
   9   9   0       12.38        6.73      6.85 o 
   0  10   0      205.67      251.74     10.29 o 
   1  10   0       68.34       62.93      5.18 o 
   2  10   0      254.11      244.71      8.15 o 
   3  10   0      241.05      253.84      8.70 o 
   4  10   0       94.25       72.47      5.11 o 
   5  10   0      111.70       83.24      5.26 o 
   6  10   0        1.92       37.54     18.76 o 
   7  10   0        4.91       10.80      8.26 o 
   8  10   0       20.63       29.67      6.82 o 
   1  11   0       36.52       46.88      4.57 o 
   2  11   0      234.28      238.13      8.70 o 
   3  11   0       34.41       41.28      4.35 o 
   4  11   0        8.86       11.18      3.55 o 
   5  11   0       28.85       28.12      9.26 o 
   6  11   0        2.11        0.85      3.87 o 
   7  11   0        1.15       -5.09      5.09 o 
   8  11   0       13.72       26.94      6.72 o 
   0  12   0     1245.73     1120.33     46.59 o 
   1  12   0        6.27       10.87      5.76 o 
   2  12   0      150.31      196.34      8.29 o 
   3  12   0        5.58        3.83      3.73 o 
   4  12   0       87.74       62.04      5.76 o 
   5  12   0        6.36        0.28      5.65 o 
   6  12   0        5.16       13.20      5.25 o 
   7  12   0        1.28       10.32      5.00 o 
   8  12   0        7.71       -0.18      5.10 o 
   1  13   0      328.52      310.68     11.08 o 
   2  13   0       62.21       61.70      5.78 o 
   3  13   0       53.06       63.22      5.51 o 
   4  13   0        0.00        2.20      2.62 o 
   5  13   0        0.43        7.74      4.81 o 
   6  13   0        9.73        9.95      4.83 o 
   7  13   0        3.15       14.17      6.62 o 
   0  14   0     2150.60     1590.55    233.94 o 
   1  14   0      939.11      835.81     37.25 o 
   2  14   0       11.37       10.67      6.74 o 
   3  14   0      144.37      159.24      8.24 o 
   4  14   0       85.60       80.28      6.26 o 
   5  14   0      197.51      203.58     12.07 o 
   6  14   0       17.63       38.86      7.17 o 
   7  14   0       27.86       40.58     15.49 o 
   1  15   0       83.71       82.73     13.68 o 
   2  15   0        1.29       -1.59      3.70 o 
   3  15   0        0.03       -3.35      3.35 o 
   4  15   0       31.87       31.44      5.18 o 
   5  15   0       22.35       34.66      8.49 o 
   6  15   0        6.14       22.85     12.00 o 
   0  16   0        8.16       -1.15      5.83 o 
   1  16   0       60.33       56.72      8.68 o 
   2  16   0        0.34        0.25      3.00 o 
   3  16   0        0.64        2.50      4.01 o 
   4  16   0        5.07        5.53     11.08 o 
   5  16   0        8.08        3.36      5.60 o 
   6  16   0       19.07       15.73     11.07 o 
   1  17   0        0.27        7.95      4.13 o 
   2  17   0        5.77        6.28      4.78 o 
   3  17   0        4.51        3.94      4.28 o 
   4  17   0        5.57       17.56      9.39 o 
   5  17   0        0.20        2.17      5.76 o 
   0  18   0        0.98       12.27     13.18 o 
   1  18   0        2.29        6.61      8.20 o 
   2  18   0        0.07       -1.25      4.17 o 
   3  18   0       14.88       32.99      7.88 o 
   4  18   0        9.86       15.67     15.28 o 
   1  19   0        8.07        4.62      5.45 o 
   2  19   0        3.00        0.90      5.47 o 
   3  19   0        2.10       -4.54      8.73 o 
 -10   1   1        7.82        0.88      4.94 o 
  -9   1   1        0.37        6.19      8.15 o 
  -8   1   1       60.49       68.62      6.96 o 
  -7   1   1      544.79      628.05     20.34 o 
  -6   1   1      686.49      742.60     21.12 o 
  -5   1   1      579.68      705.78     16.31 o 
  -4   1   1      802.20      791.18     14.76 o 
  -3   1   1     4039.14     4253.43     49.70 o 
  -2   1   1     2477.59     2808.24     21.66 o 
   1   1   1     1788.65     1577.78     20.53 o 
   2   1   1     6223.67     7013.87     70.13 o 
   3   1   1      534.89      535.73     10.11 o 
   4   1   1      176.48      182.44      7.93 o 
   5   1   1     1027.13     1022.29     23.01 o 
   6   1   1      463.90      423.57     14.54 o 
   7   1   1        6.93       11.74      4.51 o 
   8   1   1        0.34        5.71      3.46 o 
   9   1   1        2.44        5.45      4.28 o 
  10   1   1       32.58       20.06      6.74 o 
 -10   2   1       15.27        5.63      5.81 o 
  -9   2   1       11.67       29.90      7.92 o 
  -8   2   1       41.07       57.25      7.28 o 
  -7   2   1      115.59      121.96      9.58 o 
  -6   2   1       14.43       15.43      3.65 o 
  -5   2   1      233.92      166.20      6.34 o 
  -4   2   1      375.35      356.42      8.00 o 
  -3   2   1      431.85      326.97      5.85 o 
  -2   2   1       15.14       51.65      3.02 o 
  -1   2   1      131.15      151.06      1.72 o 
   1   2   1      224.87      193.89      6.62 o 
   2   2   1      518.35      539.28      7.88 o 
   3   2   1      112.47      146.68      4.74 o 
   4   2   1       13.16        9.72      2.18 o 
   5   2   1      992.83      831.87     17.38 o 
   6   2   1      172.22      184.31      8.10 o 
   7   2   1       31.28       63.53      7.24 o 
   8   2   1        1.71        5.25      3.72 o 
   9   2   1        0.42        2.22      4.25 o 
  10   2   1        1.27       -3.91      6.86 o 
 -10   3   1        0.07       -0.14      4.98 o 
  -9   3   1       21.98       42.09      8.54 o 
  -8   3   1      142.95      104.48      9.47 o 
  -7   3   1       21.44       38.65      5.15 o 
  -6   3   1      645.06      668.45     16.50 o 
  -5   3   1       37.89       15.07      4.02 o 
  -4   3   1     2983.96     3106.79     39.62 o 
  -3   3   1      108.06       77.98      2.42 o 
  -2   3   1      845.26      914.57     19.45 o 
  -1   3   1      981.42     1426.42     19.94 o 
   0   3   1    10750.02    10337.61     65.86 o 
   1   3   1     5675.10     6559.24     99.60 o 
   3   3   1      497.77      384.11      8.33 o 
   4   3   1      260.30      306.37      9.86 o 
   5   3   1     1618.97     1686.69     29.93 o 
   6   3   1        2.70       13.86      4.91 o 
   7   3   1        3.81        7.30      4.23 o 
   8   3   1       14.92       26.58      4.94 o 
   9   3   1        1.45        4.53      4.82 o 
  10   3   1        4.88       -4.84      9.47 o 
 -10   4   1        9.64        0.78      4.72 o 
  -9   4   1       28.16       30.66     10.97 o 
  -8   4   1       25.17       24.15      8.05 o 
  -7   4   1        0.72       23.57     10.94 o 
  -6   4   1      224.41      197.62     10.50 o 
  -5   4   1       52.47       46.23      3.83 o 
  -4   4   1      630.71      615.47     10.73 o 
  -3   4   1      951.98      857.47     15.83 o 
  -2   4   1      421.46      399.66      5.90 o 
  -1   4   1      305.93      250.79      7.87 o 
   0   4   1      151.24      172.37      3.52 o 
   1   4   1      217.44      195.20      5.49 o 
   2   4   1      395.14      271.33      6.15 o 
   3   4   1      247.32      216.94      5.30 o 
   4   4   1       39.85       47.95      4.00 o 
   5   4   1      138.04      152.26     13.11 o 
   6   4   1       24.20       33.32      4.73 o 
   7   4   1       18.97       35.64      4.92 o 
   8   4   1        4.86       -0.71      3.33 o 
   9   4   1       32.47       31.09      7.39 o 
 -10   5   1        1.51        4.21      5.52 o 
  -9   5   1        6.47        3.04      4.32 o 
  -8   5   1       47.05       81.38      8.81 o 
  -7   5   1        0.67       17.56      5.32 o 
  -6   5   1      222.78      271.38     12.32 o 
  -5   5   1      145.00      136.67      8.22 o 
  -4   5   1      838.16      750.93     12.35 o 
  -3   5   1     2223.50     2223.88     27.00 o 
  -2   5   1      762.74      921.20     12.19 o 
  -1   5   1     7556.53     8023.96     76.18 o 
   0   5   1      379.59      428.63      6.82 o 
   1   5   1      542.66      518.25     10.59 o 
   2   5   1       10.46        8.02      2.17 o 
   3   5   1     1035.62     1114.37     20.01 o 
   4   5   1       76.96      100.32      7.39 o 
   5   5   1      226.41      300.02     24.97 o 
   6   5   1       44.35       28.06      4.19 o 
   7   5   1       62.64       95.28      6.33 o 
   8   5   1       48.11       76.42      8.33 o 
   9   5   1       10.81        4.96      4.52 o 
  -9   6   1        5.60       22.72      7.14 o 
  -8   6   1        9.64        6.09      4.92 o 
  -7   6   1      131.60      125.20      9.54 o 
  -6   6   1       28.11       29.25      5.33 o 
  -5   6   1      112.73       89.13      4.24 o 
  -4   6   1      294.28      318.57      7.34 o 
  -3   6   1      139.57      100.57      3.54 o 
  -2   6   1        0.01        1.00      1.87 o 
  -1   6   1      206.68      169.55      4.95 o 
   0   6   1      255.43      234.52      4.97 o 
   1   6   1        9.10       14.01      3.17 o 
   2   6   1      155.60      131.63      5.01 o 
   3   6   1      670.42      613.80     13.44 o 
   4   6   1        5.88        4.00      3.05 o 
   5   6   1        1.14       11.53      6.38 o 
   6   6   1        4.77       16.34      5.36 o 
   7   6   1        0.05        4.41      5.03 o 
   8   6   1       36.59       35.28      6.73 o 
   9   6   1        0.89       -1.10      6.43 o 
  -9   7   1       39.78       64.57     10.82 o 
  -8   7   1        7.85       16.41      8.28 o 
  -7   7   1      114.44       82.91     10.18 o 
  -6   7   1       85.33      108.15      8.76 o 
  -5   7   1      973.40     1090.67     27.12 o 
  -4   7   1     1375.32     1489.99     23.84 o 
  -3   7   1        0.31        4.07      2.51 o 
  -2   7   1       65.50       54.22      2.95 o 
  -1   7   1     2819.06     3306.76     39.91 o 
   0   7   1     2595.94     2560.89     44.06 o 
   1   7   1     2016.68     1811.69     28.50 o 
   2   7   1       24.86       18.97      2.98 o 
   3   7   1      527.48      476.45     12.07 o 
   4   7   1      661.20      719.47     17.45 o 
   5   7   1       31.83       51.07      4.63 o 
   6   7   1      153.83      149.61     11.92 o 
   7   7   1       81.87       92.87      7.99 o 
   8   7   1      159.39      109.06      9.76 o 
   9   7   1       32.04       15.30      7.51 o 
  -9   8   1        6.24        3.51      4.68 o 
  -8   8   1        0.65        8.26      8.07 o 
  -7   8   1       17.37       19.74      8.47 o 
  -6   8   1        4.52        4.76      4.23 o 
  -5   8   1        9.58        8.69      4.22 o 
  -4   8   1       18.48       20.34      4.28 o 
  -3   8   1       79.21       59.50      3.96 o 
  -2   8   1       40.81       27.78      2.61 o 
  -1   8   1        7.73       16.68      2.97 o 
   0   8   1      585.17      471.58      9.74 o 
   1   8   1       59.27       67.29      4.46 o 
   2   8   1      231.26      215.27      6.84 o 
   3   8   1      464.67      438.49     10.84 o 
   4   8   1       22.17       30.80      3.47 o 
   5   8   1      112.95       86.50      7.17 o 
   6   8   1        0.58        1.34      3.45 o 
   7   8   1       27.17       26.37      5.09 o 
   8   8   1       93.71       58.39      7.79 o 
   9   8   1       23.74       26.61     10.36 o 
  -9   9   1        6.48        2.96      4.98 o 
  -8   9   1       84.40      111.89     10.03 o 
  -7   9   1        7.79       10.46      6.27 o 
  -6   9   1      162.23      186.48     10.89 o 
  -5   9   1        2.00        4.67      3.83 o 
  -4   9   1       54.49       43.75      4.64 o 
  -3   9   1      309.19      402.45      9.72 o 
  -2   9   1      299.88      326.20      8.10 o 
  -1   9   1      513.02      482.07     10.09 o 
   0   9   1       16.30       10.49      2.39 o 
   1   9   1      709.18      773.44     17.26 o 
   2   9   1      175.26      150.86      6.20 o 
   3   9   1        3.24       16.89      4.88 o 
   4   9   1      141.96      139.85      6.62 o 
   5   9   1        4.78       27.98      9.56 o 
   6   9   1        1.81        9.09      4.41 o 
   7   9   1        0.47       16.64      8.56 o 
   8   9   1       32.65       38.36      9.35 o 
   9   9   1        0.51       21.55     10.56 o 
  -9  10   1        2.75        0.56      5.01 o 
  -8  10   1       32.87       43.72      8.45 o 
  -7  10   1       69.24       62.40      8.05 o 
  -6  10   1       40.94       43.59      6.55 o 
  -5  10   1       16.34       16.63      4.97 o 
  -4  10   1       48.82       62.51      4.95 o 
  -3  10   1      297.51      309.05     10.60 o 
  -2  10   1       61.30       73.56      4.15 o 
  -1  10   1       40.17       49.03      3.59 o 
   0  10   1        2.35        5.52      3.13 o 
   1  10   1       91.39       80.04     11.50 o 
   2  10   1       81.01       76.12      4.89 o 
   3  10   1      372.12      369.57     11.00 o 
   4  10   1       55.11       66.08      5.34 o 
   5  10   1        0.21        4.01      3.63 o 
   6  10   1        4.93       20.92      7.41 o 
   7  10   1        7.87        1.54      5.29 o 
   8  10   1       30.63       40.09      8.89 o 
  -8  11   1        0.10        3.14      5.86 o 
  -7  11   1        5.06       11.28      5.19 o 
  -6  11   1       11.86       14.28      5.49 o 
  -5  11   1       12.01       13.28      4.50 o 
  -4  11   1      324.27      322.40     10.07 o 
  -3  11   1        0.04        2.58      3.17 o 
  -2  11   1       31.40       39.92      3.84 o 
  -1  11   1       53.54       90.15      5.06 o 
   0  11   1      156.19      141.70      6.84 o 
   1  11   1      885.37      830.08     28.62 o 
   2  11   1        1.82       15.63      4.87 o 
   3  11   1        1.70        1.88      2.65 o 
   4  11   1        2.37        2.29      2.71 o 
   5  11   1      136.54       95.13      7.25 o 
   6  11   1        0.67        1.14      3.67 o 
   7  11   1        0.72       16.03      7.28 o 
   8  11   1        0.22        3.49      5.57 o 
  -8  12   1       10.35        6.32      5.50 o 
  -7  12   1       53.04       60.48      7.49 o 
  -6  12   1       11.06       17.79      7.14 o 
  -5  12   1       32.21       32.00      5.52 o 
  -4  12   1       18.85       28.29      5.88 o 
  -3  12   1       51.41       50.45      4.69 o 
  -2  12   1       24.02       30.97      3.85 o 
  -1  12   1      196.99      195.51      7.77 o 
   0  12   1       12.90       43.93      7.40 o 
   1  12   1      200.64      170.21      8.97 o 
   2  12   1      166.19      183.25      8.45 o 
   3  12   1        1.53        6.52      3.18 o 
   4  12   1       41.56       45.76      5.19 o 
   5  12   1       13.73       11.98      3.84 o 
   6  12   1       30.92       40.75      7.05 o 
   7  12   1        0.41       16.58      9.12 o 
   8  12   1        1.35        2.06      5.38 o 
  -7  13   1       71.76       62.52     17.18 o 
  -6  13   1        2.03       -1.80      4.06 o 
  -5  13   1       21.45       27.68      9.41 o 
  -4  13   1       13.71        8.98      4.03 o 
  -3  13   1      160.22      176.77      8.14 o 
  -2  13   1      227.25      243.29      9.33 o 
  -1  13   1        0.36       10.72      5.56 o 
   0  13   1      148.64      158.44      7.81 o 
   1  13   1        0.10       -1.99      2.74 o 
   2  13   1      137.84      116.67      7.22 o 
   3  13   1      183.57      190.22      8.86 o 
   4  13   1        0.31       -3.65      3.65 o 
   5  13   1      110.05      109.71     10.56 o 
   6  13   1       46.70       41.95      7.00 o 
   7  13   1        0.03        1.83      4.98 o 
  -7  14   1        1.10       25.63      9.97 o 
  -6  14   1       11.86        9.89      6.08 o 
  -5  14   1        8.94       11.51      6.55 o 
  -4  14   1        2.48        8.66      3.29 o 
  -3  14   1        0.78       -1.71      2.81 o 
  -2  14   1      246.26      207.59      9.09 o 
  -1  14   1       46.05       38.14      5.11 o 
   0  14   1      222.66      193.45     10.67 o 
   1  14   1       18.03       37.17      4.82 o 
   2  14   1       49.53       51.42      5.70 o 
   3  14   1       16.96       23.61      4.21 o 
   4  14   1       24.23       28.14      4.88 o 
   5  14   1       18.57       26.57      7.34 o 
   6  14   1        0.18       10.37      6.44 o 
   7  14   1        2.81        1.54      5.16 o 
  -6  15   1       24.81       35.30      9.90 o 
  -5  15   1       58.52       72.29     10.34 o 
  -4  15   1       13.47       44.41      8.69 o 
  -3  15   1        0.00        0.47      5.00 o 
  -2  15   1        7.97        7.61      3.57 o 
  -1  15   1       81.23       96.43      7.72 o 
   0  15   1       43.78       51.81      5.29 o 
   1  15   1        3.11       22.00      6.90 o 
   2  15   1      196.75      223.30     14.16 o 
   3  15   1        8.30        6.08      3.87 o 
   4  15   1        2.46        9.30      4.03 o 
   5  15   1       11.75        6.89      5.27 o 
   6  15   1        6.10       19.16     10.91 o 
  -6  16   1        0.29        6.12      6.71 o 
  -5  16   1        3.10       13.49      6.87 o 
  -4  16   1        1.90        8.98      6.38 o 
  -3  16   1       15.51       15.04      5.23 o 
  -2  16   1        4.22        6.18      5.02 o 
  -1  16   1       36.47       29.16      6.35 o 
   0  16   1       64.32       56.61      5.58 o 
   1  16   1       41.66       33.91      5.10 o 
   2  16   1       14.79       11.90      5.16 o 
   3  16   1        0.58        1.05      3.24 o 
   4  16   1        3.76        3.00      3.56 o 
   5  16   1       34.33       31.88      9.01 o 
  -5  17   1       32.35       66.66     12.50 o 
  -4  17   1       11.95       26.08      8.62 o 
  -3  17   1       61.88       63.77      7.44 o 
  -2  17   1       25.29       46.90      7.64 o 
  -1  17   1       26.58       40.88      7.18 o 
   0  17   1       52.19       31.75      8.51 o 
   1  17   1       67.38       57.00      8.65 o 
   2  17   1        5.27       10.46      5.27 o 
   3  17   1        0.01        3.42      4.93 o 
   4  17   1       19.89       19.76      9.38 o 
   5  17   1        2.29       14.09     11.89 o 
  -4  18   1        1.74        4.51      5.81 o 
  -3  18   1        9.45       10.39     20.87 o 
  -2  18   1        4.40        6.51      4.81 o 
  -1  18   1        8.11       10.74      5.24 o 
   0  18   1       18.97       24.10      7.30 o 
   1  18   1        9.48       15.25      6.76 o 
   2  18   1        2.77        6.79      5.74 o 
   3  18   1       18.12       18.54      8.97 o 
   4  18   1        1.07       25.76     14.54 o 
  -3  19   1        0.42       -0.44      6.36 o 
  -2  19   1       12.20       16.04     22.95 o 
  -1  19   1       20.12        2.77      5.97 o 
   0  19   1       25.64       34.19      8.67 o 
   1  19   1       20.13       43.53      8.84 o 
   2  19   1        0.29       -1.45      4.89 o 
 -10   0   2        2.77        0.97      7.42 o 
  -9   0   2        8.04        8.04      7.71 o 
  -8   0   2        0.70       10.44     13.06 o 
  -7   0   2      436.17      452.70     20.33 o 
  -6   0   2      601.59      645.90     22.68 o 
  -5   0   2     3639.90     4162.40     85.05 o 
  -4   0   2     3976.11     3843.15     68.07 o 
  -3   0   2     1495.07     1378.59     23.52 o 
  -2   0   2    11768.08    12877.77    185.48 o 
  -1   0   2     8754.87     8789.55     73.84 o 
   1   0   2    18110.87    19527.91    349.86 o 
   2   0   2    31869.21    36266.31    617.72 o 
   3   0   2     1473.86     1482.03     28.14 o 
   4   0   2      488.42      608.02     16.66 o 
   5   0   2      877.18      828.14     25.07 o 
   6   0   2     1073.59     1124.54     36.58 o 
   7   0   2      724.05      629.96     27.42 o 
   8   0   2       61.15       77.84     10.54 o 
   9   0   2       31.81       32.89     10.75 o 
 -10   1   2        6.57       -6.02      6.02 o 
  -9   1   2       13.43        1.10      4.08 o 
  -8   1   2       49.33       51.65      5.84 o 
  -7   1   2      333.49      295.37     11.04 o 
  -6   1   2      242.87      200.69      8.60 o 
  -5   1   2       31.10       47.94      4.41 o 
  -4   1   2      400.57      342.35      7.96 o 
  -3   1   2        1.88        0.21      0.89 o 
  -2   1   2     1183.52      980.79     29.90 o 
  -1   1   2      268.08      197.31      3.39 o 
   0   1   2       34.64       35.53      0.62 o 
   1   1   2     1019.76      906.08     12.78 o 
   2   1   2      326.73      302.97      5.33 o 
   3   1   2       39.85       25.79      2.27 o 
   4   1   2       43.35       42.32      4.88 o 
   5   1   2        2.67       10.75      3.87 o 
   6   1   2      817.63      890.05     21.78 o 
   7   1   2      412.15      463.53     15.80 o 
   8   1   2       14.32       31.99      4.84 o 
   9   1   2       35.47       32.16      6.18 o 
 -10   2   2        0.08       10.42      8.53 o 
  -9   2   2        5.19        5.53      4.87 o 
  -8   2   2       11.12       13.64      5.90 o 
  -7   2   2        1.35       23.18     10.86 o 
  -6   2   2       90.44      107.82      9.06 o 
  -5   2   2     1233.49     1249.07     21.09 o 
  -4   2   2     1027.61      918.06     13.55 o 
  -3   2   2      723.69      751.72     16.90 o 
  -2   2   2    10262.89    11048.47    111.00 o 
  -1   2   2    29671.40    32469.14    314.45 o 
   0   2   2     4759.02     4998.53     47.01 o 
   1   2   2    34078.20    35277.52    426.36 o 
   2   2   2     6307.87     7035.32    116.94 o 
   3   2   2      105.60      104.44      5.44 o 
   4   2   2     3038.36     3214.88    137.77 o 
   5   2   2       47.50       53.17      4.32 o 
   6   2   2      301.59      309.97     12.00 o 
   7   2   2      314.97      324.43     13.74 o 
   8   2   2        5.27        6.60      4.11 o 
   9   2   2       41.50       30.79      6.23 o 
 -10   3   2        0.71        5.11      5.71 o 
  -9   3   2       49.48       47.59      7.79 o 
  -8   3   2        5.23       -0.03      5.21 o 
  -7   3   2      118.95      136.29     10.03 o 
  -6   3   2      564.29      553.19     14.90 o 
  -5   3   2      228.55      212.97      8.68 o 
  -4   3   2       16.53       30.37      2.37 o 
  -3   3   2        0.81        6.74      2.21 o 
  -2   3   2       49.94       28.14      2.61 o 
  -1   3   2      102.94       96.95      2.56 o 
   0   3   2       44.45       30.25      1.36 o 
   1   3   2      602.48      592.09      7.04 o 
   2   3   2       69.95       32.42      1.92 o 
   3   3   2      167.86      108.76      4.27 o 
   4   3   2      115.20       96.36      4.93 o 
   5   3   2      517.74      465.65     13.73 o 
   6   3   2      521.61      562.51     18.09 o 
   7   3   2        4.81       15.97      4.45 o 
   8   3   2      131.02      121.50      8.37 o 
   9   3   2       15.78       19.08      6.59 o 
 -10   4   2        5.52        5.54      5.81 o 
  -9   4   2        5.94       13.14      9.17 o 
  -8   4   2       24.70       47.68      7.43 o 
  -7   4   2       21.76       20.49      5.51 o 
  -6   4   2     1559.92     1644.59     39.29 o 
  -5   4   2      291.22      304.85     10.95 o 
  -4   4   2       52.23       39.42      4.07 o 
  -3   4   2     1425.13     1377.90     26.47 o 
  -2   4   2     2316.59     2247.82     22.58 o 
  -1   4   2    15334.67    17416.73    177.59 o 
   0   4   2     6389.24     7191.51     58.03 o 
   1   4   2      365.25      394.75      7.18 o 
   2   4   2     2251.37     2314.28     28.07 o 
   3   4   2      573.64      463.18     10.91 o 
   4   4   2      107.05      158.35      6.27 o 
   5   4   2      983.77     1014.63     23.16 o 
   6   4   2        2.87       16.26      4.02 o 
   7   4   2       72.43       52.72      5.45 o 
   8   4   2       15.91       15.66      6.84 o 
   9   4   2       30.67       25.12      8.07 o 
 -10   5   2       47.42       39.91      7.82 o 
  -9   5   2        0.12        2.34      6.63 o 
  -8   5   2      249.04      244.41     14.00 o 
  -7   5   2        7.12        9.10      5.15 o 
  -6   5   2      384.84      438.03     16.58 o 
  -5   5   2      240.05      196.22      9.09 o 
  -4   5   2       74.55       52.99      4.64 o 
  -3   5   2       50.13       31.36      1.59 o 
  -2   5   2      384.55      359.45      5.86 o 
  -1   5   2       74.38       49.64      1.44 o 
   0   5   2      308.21      239.19      4.62 o 
   1   5   2      279.72      204.49      7.72 o 
   2   5   2       91.26       66.46      3.59 o 
   3   5   2      240.64      173.90      5.36 o 
   4   5   2     1264.90     1077.31     20.00 o 
   5   5   2      367.26      364.51     10.61 o 
   6   5   2      138.60      145.42      7.54 o 
   7   5   2       78.59       80.37      6.31 o 
   8   5   2       86.72       76.12      8.51 o 
   9   5   2        0.17       -0.47      5.51 o 
 -10   6   2       16.08        9.76      9.20 o 
  -9   6   2        1.12        6.80      5.67 o 
  -8   6   2      266.02      192.89     12.83 o 
  -7   6   2      455.79      446.38     18.34 o 
  -6   6   2       76.09       66.56      6.92 o 
  -5   6   2     2231.38     2249.78     47.40 o 
  -4   6   2      855.49      829.36     19.21 o 
  -3   6   2     1514.88     1310.32     23.85 o 
  -2   6   2     1585.40     1836.97     22.17 o 
  -1   6   2        7.17       21.78      2.20 o 
   0   6   2      207.68      199.77      4.61 o 
   1   6   2       76.19       61.26      6.03 o 
   2   6   2      337.94      310.20      7.05 o 
   3   6   2       57.18       45.20      3.40 o 
   4   6   2     2545.21     2469.56     40.76 o 
   5   6   2      269.29      248.03      8.50 o 
   6   6   2        9.68       20.25      8.11 o 
   7   6   2       10.68       10.84      4.58 o 
   8   6   2       10.02        6.86      5.49 o 
   9   6   2        2.01       10.51      6.93 o 
  -9   7   2       21.20       26.24      7.15 o 
  -8   7   2       24.91       46.26      8.28 o 
  -7   7   2        0.38        2.98      5.40 o 
  -6   7   2      370.77      419.91     19.78 o 
  -5   7   2      166.72      157.50      8.89 o 
  -4   7   2        4.87        2.67      3.11 o 
  -3   7   2       10.15       14.75      4.16 o 
  -2   7   2        3.79        2.90      2.27 o 
  -1   7   2       21.91       13.15      3.86 o 
   0   7   2       26.03       30.13      2.43 o 
   1   7   2      173.18      157.62      4.85 o 
   2   7   2     1156.90     1143.17     21.90 o 
   3   7   2      287.74      261.08      7.54 o 
   4   7   2      228.91      217.48      7.57 o 
   5   7   2      430.59      415.42     14.57 o 
   6   7   2      103.89       92.36      6.16 o 
   7   7   2       10.08        6.11      4.12 o 
   8   7   2        5.67       -2.82      5.46 o 
   9   7   2       18.01       16.82      7.79 o 
  -9   8   2        0.00        0.70      5.03 o 
  -8   8   2       54.88       58.88      8.20 o 
  -7   8   2      563.69      506.41     21.48 o 
  -6   8   2       53.60       53.80      6.97 o 
  -5   8   2       50.14       47.53      5.69 o 
  -4   8   2      210.41      141.95      7.06 o 
  -3   8   2      404.12      364.84      9.48 o 
  -2   8   2      502.64      528.18      9.84 o 
  -1   8   2       75.32       76.00      3.57 o 
   0   8   2      426.46      649.63     12.19 o 
   1   8   2      143.95      115.56      7.06 o 
   2   8   2      147.78      109.83      5.89 o 
   3   8   2     1217.02     1129.87     24.57 o 
   4   8   2        8.07       34.67      4.86 o 
   5   8   2      184.92      186.95      7.95 o 
   6   8   2       28.83       21.04      3.93 o 
   7   8   2       30.59       25.07      6.64 o 
   8   8   2        0.00       -0.30      5.03 o 
   9   8   2        8.20       18.74      7.90 o 
  -9   9   2        8.27        6.32      5.52 o 
  -8   9   2        5.55       14.97      5.88 o 
  -7   9   2      298.36      324.71     16.09 o 
  -6   9   2       22.39       16.45      8.96 o 
  -5   9   2       61.01       73.57      8.05 o 
  -4   9   2      234.57      202.65      8.36 o 
  -3   9   2        1.08        4.31      1.91 o 
  -2   9   2       24.40       34.68      2.87 o 
  -1   9   2       11.71       22.41      5.76 o 
   0   9   2      510.25      482.52     12.76 o 
   1   9   2      255.51      245.44      7.41 o 
   2   9   2       94.32       86.81      4.93 o 
   3   9   2      561.97      619.39     17.10 o 
   4   9   2      196.16      200.46      9.46 o 
   5   9   2       32.98       47.70      5.69 o 
   6   9   2       18.04       20.68      3.93 o 
   7   9   2        8.69        8.08      4.55 o 
   8   9   2        6.42        9.47      6.76 o 
  -9  10   2        0.48        6.49      7.72 o 
  -8  10   2        2.60        8.14      5.32 o 
  -7  10   2        1.09        7.52      4.96 o 
  -6  10   2       22.69       14.63      6.16 o 
  -5  10   2      115.83       94.91      7.28 o 
  -4  10   2      574.11      435.56     12.55 o 
  -3  10   2       18.07       30.11      4.18 o 
  -2  10   2     1697.59     1626.45     27.04 o 
  -1  10   2      136.26      156.89      7.59 o 
   0  10   2        0.08       10.92      2.51 o 
   1  10   2      303.21      291.78      8.71 o 
   2  10   2        2.48        8.50      3.72 o 
   3  10   2      182.73      177.49      7.99 o 
   4  10   2      404.46      337.21     12.95 o 
   5  10   2        8.92       23.32      4.86 o 
   6  10   2       32.83       51.79      6.39 o 
   7  10   2        1.40        3.07      6.99 o 
   8  10   2        8.86       17.70      9.18 o 
  -8  11   2       10.09       15.08      6.28 o 
  -7  11   2        0.96        2.59      4.97 o 
  -6  11   2        4.65        8.92      4.79 o 
  -5  11   2       17.97       28.21      6.05 o 
  -4  11   2       39.05       40.54      3.65 o 
  -3  11   2       32.92       52.13      6.13 o 
  -2  11   2       79.96       96.49      5.00 o 
  -1  11   2      190.36      159.28      6.59 o 
   0  11   2       27.88       25.70      3.44 o 
   1  11   2       78.53       66.96      5.21 o 
   2  11   2      416.61      401.29     18.44 o 
   3  11   2        1.21        6.85      3.26 o 
   4  11   2       11.46       16.32      6.20 o 
   5  11   2        3.99        6.52      3.95 o 
   6  11   2        4.06        7.25      5.63 o 
   7  11   2       40.02       52.05     11.49 o 
   8  11   2       10.36        5.45      6.06 o 
  -8  12   2        0.28        2.29      6.93 o 
  -7  12   2       27.67       30.33      7.05 o 
  -6  12   2        2.76        4.86      4.13 o 
  -5  12   2        2.18        4.00      3.56 o 
  -4  12   2       88.41       73.34      6.30 o 
  -3  12   2       64.33       64.42      5.59 o 
  -2  12   2      608.99      707.52     16.26 o 
  -1  12   2       60.28       62.53      5.14 o 
   0  12   2      814.55      748.89     17.38 o 
   1  12   2       16.68        6.22      4.26 o 
   2  12   2      705.29      784.75     22.74 o 
   3  12   2        5.96       18.94      4.33 o 
   4  12   2       10.89       24.95      4.56 o 
   5  12   2       45.41       50.38      9.85 o 
   6  12   2        0.43       -4.04      4.04 o 
   7  12   2       19.63        6.52      7.02 o 
  -8  13   2        0.01       -3.79      6.08 o 
  -7  13   2       12.88       11.92      8.80 o 
  -6  13   2       27.92       34.04     10.37 o 
  -5  13   2       52.40       48.59      8.25 o 
  -4  13   2       25.28       33.35      3.85 o 
  -3  13   2       25.31       40.05      4.10 o 
  -2  13   2       29.76       16.41      3.40 o 
  -1  13   2        1.29       -2.79      4.50 o 
   0  13   2        0.00        9.37      3.58 o 
   1  13   2       20.74       13.77      5.91 o 
   2  13   2       42.47       38.80      5.89 o 
   3  13   2      156.18      160.92      9.02 o 
   4  13   2        0.61       -2.90      4.66 o 
   5  13   2       19.72       12.11      3.84 o 
   6  13   2       19.37       14.43      7.67 o 
   7  13   2        4.04        7.32      6.19 o 
  -7  14   2        0.44        4.95      7.40 o 
  -6  14   2        0.23       14.49     11.59 o 
  -5  14   2      171.18      119.97     12.74 o 
  -4  14   2       14.89       16.72      7.97 o 
  -3  14   2       55.86       73.15      7.32 o 
  -2  14   2        7.85       17.68      8.21 o 
  -1  14   2      262.92      263.64     10.16 o 
   0  14   2      230.91      251.35     10.68 o 
   1  14   2        4.33        9.19      4.08 o 
   2  14   2       80.48       57.66      6.86 o 
   3  14   2      185.18      224.15     10.73 o 
   4  14   2       32.41       37.77      7.25 o 
   5  14   2       66.75       54.51      7.30 o 
   6  14   2       16.90       11.16      7.00 o 
  -6  15   2       10.19        0.29      4.72 o 
  -5  15   2        6.68        6.64      5.82 o 
  -4  15   2       40.09       43.05      9.17 o 
  -3  15   2       16.74       25.31      7.39 o 
  -2  15   2        4.04        4.75      4.11 o 
  -1  15   2        0.01       -1.63      3.68 o 
   0  15   2        2.09        3.17      4.72 o 
   1  15   2        0.01       -1.83      2.99 o 
   2  15   2        2.48       -0.73      2.81 o 
   3  15   2       38.22       37.52      5.41 o 
   4  15   2        1.90        8.42      4.34 o 
   5  15   2       12.51        6.35      4.99 o 
   6  15   2        1.78        0.63      4.72 o 
  -6  16   2        0.38       -4.80      6.15 o 
  -5  16   2        8.12        9.36      7.61 o 
  -4  16   2        0.00        2.42      5.99 o 
  -3  16   2      114.72       81.27      8.52 o 
  -2  16   2        0.06       10.98      8.46 o 
  -1  16   2        8.67       16.32      5.45 o 
   0  16   2       52.37       47.98      9.43 o 
   1  16   2       15.29        2.03      3.18 o 
   2  16   2      269.08      297.56     13.09 o 
   3  16   2        1.54        7.18      4.44 o 
   4  16   2       13.02        9.14      6.98 o 
   5  16   2       23.90       14.99      7.11 o 
  -5  17   2        0.04        4.91      6.69 o 
  -4  17   2        5.15        7.24      8.46 o 
  -3  17   2        2.92       -0.87      4.13 o 
  -2  17   2        6.82        0.66      3.98 o 
  -1  17   2        4.62       10.79      9.08 o 
   0  17   2        0.43        9.69      5.43 o 
   1  17   2       20.80       38.88      6.76 o 
   2  17   2        2.01        6.58      4.88 o 
   3  17   2        1.33        5.54      5.80 o 
   4  17   2        0.17        6.94      7.48 o 
  -4  18   2        1.69       12.61      8.53 o 
  -3  18   2        6.56       24.70     13.90 o 
  -2  18   2       18.67       10.90      5.43 o 
  -1  18   2        5.69        3.99      4.54 o 
   0  18   2        0.16       -2.60      4.25 o 
   1  18   2        4.00       10.08      6.36 o 
   2  18   2        1.57       11.02      5.85 o 
   3  18   2       10.96       31.06      8.82 o 
   4  18   2       13.87       -4.86     10.67 o 
  -3  19   2        4.73        0.98      5.11 o 
  -2  19   2        1.08        3.13      4.30 o 
  -1  19   2        0.80       -2.60      5.02 o 
   0  19   2        0.84        5.81      5.95 o 
   1  19   2        4.43       -0.22      5.23 o 
   2  19   2        0.72        0.87      5.17 o 
 -10   1   3        9.02       16.00      6.96 o 
  -9   1   3        8.54        4.26      5.43 o 
  -8   1   3        2.77        3.49      4.11 o 
  -7   1   3        0.66       -0.50      2.84 o 
  -6   1   3      287.77      289.71      8.88 o 
  -5   1   3     1165.78     1186.73     19.73 o 
  -4   1   3     1862.58     2336.42     33.24 o 
  -3   1   3      321.08      375.66      6.62 o 
  -2   1   3      880.85      841.37     22.94 o 
  -1   1   3     8457.68     7888.92    307.20 o 
   0   1   3    13918.36    14803.46    102.49 o 
   1   1   3    54171.85    61716.83   1379.45 o 
   2   1   3     3385.01     3855.92     38.19 o 
   3   1   3      836.27      921.32     16.40 o 
   4   1   3      635.57      686.05     13.19 o 
   5   1   3      249.70      295.37      9.05 o 
   6   1   3      311.63      319.35     11.63 o 
   7   1   3       25.51       36.64      5.38 o 
   8   1   3       19.02       15.83      4.53 o 
   9   1   3        1.91        0.00      3.22 o 
 -10   2   3        0.06        8.82      8.97 o 
  -9   2   3        9.58       26.34      6.47 o 
  -8   2   3        0.50        9.39      5.62 o 
  -7   2   3        6.15       10.02      6.62 o 
  -6   2   3      152.40      140.57      9.52 o 
  -5   2   3     1344.60     1269.87     42.92 o 
  -4   2   3       39.75       55.49      2.89 o 
  -3   2   3      498.44      526.73     12.66 o 
  -2   2   3        0.98        1.42      0.95 o 
  -1   2   3      331.32      273.75      4.86 o 
   0   2   3     1152.87      990.18     16.90 o 
   1   2   3      930.66      816.04     14.40 o 
   2   2   3      316.25      334.14      7.13 o 
   3   2   3       34.90       48.10      5.61 o 
   4   2   3      171.57      197.45      7.11 o 
   5   2   3       69.64      103.62      5.39 o 
   6   2   3       97.20       84.49      6.26 o 
   7   2   3       14.55       17.73      4.49 o 
   8   2   3       23.81       27.29      4.98 o 
   9   2   3        1.08        0.98      4.78 o 
 -10   3   3        2.86       15.42     14.68 o 
  -9   3   3        5.67       26.76     10.40 o 
  -8   3   3       29.13       45.30      6.79 o 
  -7   3   3      129.29      121.18      9.59 o 
  -6   3   3      235.38      258.75     11.20 o 
  -5   3   3     1405.12     1195.54     26.57 o 
  -4   3   3      233.39      148.87      6.15 o 
  -3   3   3     6467.56     6263.41     81.32 o 
  -2   3   3     2602.30     3118.16     31.62 o 
  -1   3   3     6313.12     7205.73     58.11 o 
   0   3   3     5698.45     5970.44     55.36 o 
   1   3   3      148.37      164.38      6.06 o 
   2   3   3     1342.61     1469.24     23.16 o 
   3   3   3        4.74       23.28      2.07 o 
   4   3   3       98.18       79.68      3.96 o 
   5   3   3       45.55       41.24      4.08 o 
   6   3   3      188.33      213.37      9.09 o 
   7   3   3        1.93        9.48      3.67 o 
   8   3   3        3.32       11.67      9.18 o 
   9   3   3       17.22       35.57      8.12 o 
 -10   4   3        1.95        8.79      6.24 o 
  -9   4   3        6.76        3.31      5.41 o 
  -8   4   3        8.38       19.69      5.85 o 
  -7   4   3        5.87       21.78      5.82 o 
  -6   4   3       34.60       42.91      5.63 o 
  -5   4   3      775.46      728.78     18.94 o 
  -4   4   3      557.56      530.27     13.04 o 
  -3   4   3      658.07      628.01     12.89 o 
  -2   4   3      550.21      433.83     11.64 o 
  -1   4   3        0.29        2.53      1.84 o 
   0   4   3       14.47       26.97      3.05 o 
   1   4   3      430.30      389.37      7.01 o 
   2   4   3      626.10      556.59     10.40 o 
   3   4   3        2.95       11.86      3.79 o 
   4   4   3        0.48        5.08      2.22 o 
   5   4   3      237.40      249.37      8.43 o 
   6   4   3        2.93        4.06      3.39 o 
   7   4   3       71.61       89.58      7.30 o 
   8   4   3        5.96       17.24      9.58 o 
   9   4   3        3.45       21.15     13.26 o 
 -10   5   3       15.89       27.25      8.28 o 
  -9   5   3       32.64       60.45     12.00 o 
  -8   5   3        4.22       11.49      6.66 o 
  -7   5   3       71.23       97.43      8.58 o 
  -6   5   3        4.08       15.36      7.72 o 
  -5   5   3     1698.67     1602.15     34.63 o 
  -4   5   3      849.64      791.25     17.33 o 
  -3   5   3       50.95       53.59      3.73 o 
  -2   5   3       23.40       23.71      2.40 o 
  -1   5   3      658.99      794.96     13.43 o 
   0   5   3      490.27      568.11      9.12 o 
   1   5   3      276.36      322.80     10.06 o 
   2   5   3      170.80      146.16      4.28 o 
   3   5   3       79.75       90.71      4.05 o 
   4   5   3      194.64      263.23      7.46 o 
   5   5   3        8.99       13.18      5.45 o 
   6   5   3       41.02       47.39      5.73 o 
   7   5   3       14.47        8.05      3.50 o 
   8   5   3       15.78       18.81      6.86 o 
   9   5   3        0.79        2.57      5.12 o 
 -10   6   3        4.40       19.59      7.68 o 
  -9   6   3       14.72       21.42      7.14 o 
  -8   6   3       14.07       20.88      6.22 o 
  -7   6   3       34.35       31.67      6.45 o 
  -6   6   3       20.55       32.59      6.73 o 
  -5   6   3      130.84      145.52     18.53 o 
  -4   6   3       89.59       83.93      5.44 o 
  -3   6   3      104.58      103.61      3.06 o 
  -2   6   3      485.60      390.92     10.38 o 
  -1   6   3      134.06      154.33      5.51 o 
   0   6   3      502.82      444.90      9.25 o 
   1   6   3      126.72       98.34      4.94 o 
   2   6   3      384.87      282.02      6.88 o 
   3   6   3     1219.48     1042.24     18.66 o 
   4   6   3       62.51       67.46      5.35 o 
   5   6   3        0.00        8.67      4.59 o 
   6   6   3       36.90       48.07      4.84 o 
   7   6   3       21.00       27.39      5.68 o 
   8   6   3        1.68        8.29      6.61 o 
   9   6   3        1.17       10.85      7.15 o 
  -9   7   3       26.07       20.87     12.52 o 
  -8   7   3       19.43       47.43      7.76 o 
  -7   7   3      394.02      486.42     20.47 o 
  -6   7   3        0.63       -0.79      3.90 o 
  -5   7   3       65.74       72.95      6.20 o 
  -4   7   3     1038.72      989.70     25.03 o 
  -3   7   3       50.05       29.89      2.25 o 
  -2   7   3     6406.45     7945.89    123.98 o 
  -1   7   3     4636.68     4987.79     48.78 o 
   0   7   3      351.63      410.54      8.22 o 
   1   7   3     2344.46     2303.56     36.31 o 
   2   7   3     1205.26     1155.54     19.92 o 
   3   7   3       30.78       27.15      3.37 o 
   4   7   3       64.83       75.45      5.11 o 
   5   7   3      377.86      357.89     12.74 o 
   6   7   3        8.22        7.90      3.28 o 
   7   7   3        1.81        9.85      6.16 o 
   8   7   3       15.23       30.42      7.83 o 
   9   7   3        0.06        6.63      6.38 o 
  -9   8   3        3.17        1.08      4.39 o 
  -8   8   3        8.07       20.07      9.31 o 
  -7   8   3       42.21       44.49      6.97 o 
  -6   8   3       78.93       91.10      8.26 o 
  -5   8   3       20.36       19.47      4.40 o 
  -4   8   3       70.66       79.78      5.38 o 
  -3   8   3       27.52       27.48      2.71 o 
  -2   8   3       32.80       26.95      1.95 o 
  -1   8   3       20.52       27.68      1.92 o 
   0   8   3      167.65      169.85      5.42 o 
   1   8   3      674.01      631.53     14.61 o 
   2   8   3      906.28      781.08     19.16 o 
   3   8   3      326.44      304.77      9.40 o 
   4   8   3       81.46       85.63      5.44 o 
   5   8   3        7.70        9.14      3.50 o 
   6   8   3       14.45       27.49      6.64 o 
   7   8   3        4.16        7.65      5.78 o 
   8   8   3        0.97        0.28      4.52 o 
  -9   9   3       25.06       42.82      8.80 o 
  -8   9   3       32.52       25.32      9.80 o 
  -7   9   3       47.22       57.39      7.83 o 
  -6   9   3        2.16        6.71      5.47 o 
  -5   9   3      328.23      376.33     13.87 o 
  -4   9   3      532.43      503.94     32.46 o 
  -3   9   3       90.72       85.89      3.93 o 
  -2   9   3       52.71       42.35      5.23 o 
  -1   9   3      346.55      328.51      6.99 o 
   0   9   3      530.57      433.62      9.72 o 
   1   9   3     2333.42     2324.44     37.64 o 
   2   9   3       24.05       34.02      6.87 o 
   3   9   3       22.60       17.99      5.74 o 
   4   9   3      213.21      226.31      8.99 o 
   5   9   3        0.90        6.87      3.13 o 
   6   9   3        2.45        5.71      3.32 o 
   7   9   3        0.64        7.72      6.84 o 
   8   9   3       10.24       11.65      9.00 o 
  -9  10   3        5.50        3.46      5.79 o 
  -8  10   3        0.03       -2.98      4.78 o 
  -7  10   3       11.65       31.66      6.82 o 
  -6  10   3        6.11        5.20      5.80 o 
  -5  10   3        0.11        4.10      3.58 o 
  -4  10   3      100.09       99.48      5.32 o 
  -3  10   3      237.00      242.91      7.59 o 
  -2  10   3        1.81        8.52      3.79 o 
  -1  10   3       71.80       68.35      4.54 o 
   0  10   3       83.90       80.92      5.38 o 
   1  10   3      215.76      189.07      7.33 o 
   2  10   3      187.35      171.14      9.17 o 
   3  10   3      576.23      608.95     16.10 o 
   4  10   3        0.05        5.40      3.18 o 
   5  10   3        8.47        5.65      3.06 o 
   6  10   3        2.02       12.03      6.10 o 
   7  10   3        6.06       14.53      6.69 o 
   8  10   3        1.67        0.74      4.81 o 
  -8  11   3       21.39       23.30      8.66 o 
  -7  11   3       13.67        7.85      4.54 o 
  -6  11   3       36.92       62.18      7.67 o 
  -5  11   3      135.16      176.41     18.26 o 
  -4  11   3       48.21       81.85      4.63 o 
  -3  11   3      520.93      514.87     11.86 o 
  -2  11   3       33.13       64.56      6.05 o 
  -1  11   3        0.18        1.71      2.47 o 
   0  11   3      520.06      441.19     11.67 o 
   1  11   3       27.92       15.47      3.49 o 
   2  11   3       82.21       79.75      6.20 o 
   3  11   3        2.22        8.38      3.97 o 
   4  11   3      273.68      293.39     11.19 o 
   5  11   3       33.98       42.92      5.10 o 
   6  11   3       54.19       52.72      8.60 o 
   7  11   3        2.64       15.36      7.30 o 
  -8  12   3        0.39        5.59     10.73 o 
  -7  12   3        2.38        4.76      5.77 o 
  -6  12   3        5.01       13.46      6.73 o 
  -5  12   3        0.06        1.36      4.43 o 
  -4  12   3       78.19      100.96      7.09 o 
  -3  12   3      106.24      116.00      7.94 o 
  -2  12   3      202.02      218.96     10.87 o 
  -1  12   3      298.16      273.86      8.47 o 
   0  12   3        0.43       11.56      3.07 o 
   1  12   3       81.24       89.18      5.89 o 
   2  12   3      341.79      356.17     14.41 o 
   3  12   3       13.75        6.39      3.96 o 
   4  12   3       54.28       69.98      6.24 o 
   5  12   3        2.45        7.91      3.60 o 
   6  12   3       13.23       18.19      7.15 o 
   7  12   3        1.30       -1.28      5.35 o 
  -8  13   3        5.29       21.57     10.36 o 
  -7  13   3        1.42        4.65      7.11 o 
  -6  13   3       15.97       38.26      8.87 o 
  -5  13   3      126.80      105.38     11.21 o 
  -4  13   3        7.90       12.59      7.63 o 
  -3  13   3       82.65      123.05      8.66 o 
  -2  13   3       63.40       74.31      7.46 o 
  -1  13   3       28.87       19.16      6.91 o 
   0  13   3      715.77      609.03     20.96 o 
   1  13   3     1282.77     1219.01     28.83 o 
   2  13   3      148.53      103.39      7.18 o 
   3  13   3      302.11      303.57     12.11 o 
   4  13   3       95.31      106.45      8.51 o 
   5  13   3        2.23        1.71      3.06 o 
   6  13   3       56.07       65.87      9.93 o 
   7  13   3        0.69        3.83      6.05 o 
  -7  14   3        0.29        9.17      8.13 o 
  -6  14   3        0.29        0.11      4.58 o 
  -5  14   3        0.00        0.59      6.07 o 
  -4  14   3      120.40      127.40     12.35 o 
  -3  14   3        5.90       17.21      9.17 o 
  -2  14   3      178.07      195.93     11.24 o 
  -1  14   3        2.44       19.32      9.91 o 
   0  14   3      544.05      508.86     20.08 o 
   1  14   3       13.02       10.26      4.07 o 
   2  14   3        0.23        6.55      5.07 o 
   3  14   3        9.30       17.85      4.38 o 
   4  14   3        1.47        9.70      4.65 o 
   5  14   3       18.78       43.80      8.21 o 
   6  14   3        0.02        4.78      6.89 o 
  -6  15   3        0.98        3.93      5.91 o 
  -5  15   3        0.07       10.03      6.46 o 
  -4  15   3      183.50      250.88     21.12 o 
  -3  15   3       85.05       89.27      8.56 o 
  -2  15   3        1.09       -4.14      4.14 o 
  -1  15   3        0.00       16.44      5.43 o 
   0  15   3      277.06      317.57     15.38 o 
   1  15   3      171.15      119.37      7.99 o 
   2  15   3       19.68       19.94      4.50 o 
   3  15   3        0.14       12.58      5.30 o 
   4  15   3       57.13       83.35      7.21 o 
   5  15   3       32.39       36.01      8.00 o 
   6  15   3        6.59        6.96      5.98 o 
  -6  16   3        0.45        1.88      5.41 o 
  -5  16   3       10.85       10.34     12.43 o 
  -4  16   3        2.05        6.79      5.89 o 
  -3  16   3       28.35       36.21      6.28 o 
  -2  16   3       90.02       83.34      8.77 o 
  -1  16   3       49.94       44.71      7.07 o 
   0  16   3        4.75        0.60      5.10 o 
   1  16   3       42.19       53.45      7.42 o 
   2  16   3        7.02       43.00     10.31 o 
   3  16   3        5.72       -1.80      4.05 o 
   4  16   3        0.89       -0.41      3.30 o 
   5  16   3        0.24       -3.65      5.51 o 
  -5  17   3        0.61        5.66      6.19 o 
  -4  17   3       10.82       10.20     11.27 o 
  -3  17   3        0.06       -0.11      3.49 o 
  -2  17   3       44.75       59.09      8.29 o 
  -1  17   3       13.35        9.35      6.16 o 
   0  17   3       42.37       37.77      7.88 o 
   1  17   3       13.55       21.77      5.99 o 
   2  17   3       59.72       98.55      9.17 o 
   3  17   3       11.81       21.18      9.15 o 
   4  17   3        5.22       -1.48      5.89 o 
  -4  18   3        0.03        1.32      5.55 o 
  -3  18   3       14.00       10.62      7.17 o 
  -2  18   3        8.15       -1.33      4.30 o 
  -1  18   3       12.92       14.91      7.58 o 
   0  18   3       16.08       21.48      8.74 o 
   1  18   3        7.25        0.28      3.84 o 
   2  18   3        1.77       -0.02      3.86 o 
   3  18   3       14.03       27.44     19.10 o 
  -3  19   3        2.21        1.37      5.42 o 
  -2  19   3        3.70       10.01      5.58 o 
  -1  19   3        2.84       12.30      5.51 o 
   0  19   3        8.26       14.40      6.07 o 
   1  19   3        2.27        3.85      9.83 o 
   2  19   3        2.34       14.16      7.80 o 
 -10   0   4        0.31       30.90     14.54 o 
  -9   0   4       12.40      173.03     93.37 o 
  -8   0   4       21.03       13.22     11.02 o 
  -7   0   4       96.55       84.10      7.30 o 
  -6   0   4     1887.97     1950.93     47.14 o 
  -5   0   4       55.27       55.78      9.56 o 
  -4   0   4       14.22       16.73     10.37 o 
  -3   0   4     1928.09     2009.91     94.40 o 
  -2   0   4     1760.05     2087.20     41.91 o 
  -1   0   4    11753.14    13752.50    169.56 o 
   0   0   4    14697.00    17005.64    201.50 o 
   1   0   4     3182.46     3042.10     89.06 o 
   2   0   4     1085.31     1039.04     18.55 o 
   3   0   4      232.65      264.32      8.51 o 
   4   0   4       78.88       75.89      5.50 o 
   5   0   4      260.62      319.36     14.15 o 
   6   0   4      605.77      521.99     22.28 o 
   7   0   4      197.27      152.91     12.63 o 
   8   0   4        0.21        7.38      5.79 o 
   9   0   4       24.39       16.91     10.80 o 
 -10   1   4        4.17        7.95      6.21 o 
  -9   1   4        5.56       23.29      7.02 o 
  -8   1   4       53.25       36.95      6.10 o 
  -7   1   4       45.83       38.91      4.38 o 
  -6   1   4      250.30      225.03      7.37 o 
  -5   1   4       31.13       28.52      2.61 o 
  -4   1   4       19.67       41.28      4.78 o 
  -3   1   4       85.70       97.57      3.25 o 
  -2   1   4      274.22      205.79      4.35 o 
  -1   1   4        6.26        5.46      3.04 o 
   0   1   4      124.04       98.72      2.90 o 
   1   1   4       44.25       58.42      1.28 o 
   2   1   4      260.32      202.49      3.92 o 
   3   1   4      226.76      230.87      6.37 o 
   4   1   4       49.22       48.59      3.46 o 
   5   1   4      532.20      565.33     13.73 o 
   6   1   4        0.27        6.44      3.69 o 
   7   1   4      335.08      346.01     12.73 o 
   8   1   4       50.56       47.15      5.80 o 
   9   1   4       17.23        7.84      6.38 o 
 -10   2   4        0.21       -3.21      5.82 o 
  -9   2   4        9.88       16.92      5.57 o 
  -8   2   4       64.27       92.14      8.90 o 
  -7   2   4       69.74       75.40      8.41 o 
  -6   2   4        3.50        4.19      2.69 o 
  -5   2   4     2070.27     1902.13    102.41 o 
  -4   2   4     1054.00     1405.20     41.64 o 
  -3   2   4      842.45      884.22     11.52 o 
  -2   2   4     1209.25     1418.17     16.26 o 
  -1   2   4       93.67       98.43      2.94 o 
   0   2   4    14663.47    16098.80    153.69 o 
   1   2   4     1833.96     2056.87     27.89 o 
   2   2   4      327.05      334.03      8.02 o 
   3   2   4      481.07      549.80      9.33 o 
   4   2   4      294.48      252.63      7.35 o 
   5   2   4      635.89      650.00     14.66 o 
   6   2   4       55.34       62.03      5.54 o 
   7   2   4        0.00        0.67      3.08 o 
   8   2   4        1.82       -1.64      4.10 o 
   9   2   4       31.89       35.49     10.41 o 
 -10   3   4       13.57        4.44      7.05 o 
  -9   3   4       54.96       33.06      9.03 o 
  -8   3   4        4.35        7.39      4.37 o 
  -7   3   4      299.17      341.96     15.76 o 
  -6   3   4        6.75        3.07      3.75 o 
  -5   3   4      259.52      234.94      9.49 o 
  -4   3   4      298.86      313.01      9.33 o 
  -3   3   4       47.96       33.50      2.39 o 
  -2   3   4      169.73      166.14     10.18 o 
  -1   3   4       19.55       16.21      1.42 o 
   0   3   4       26.37       53.00      2.03 o 
   1   3   4       23.26       24.90      1.50 o 
   2   3   4      153.50      102.61      4.67 o 
   3   3   4        0.07       -0.15      2.21 o 
   4   3   4        3.79       -0.01      2.09 o 
   5   3   4      323.77      316.43      9.40 o 
   6   3   4      330.04      337.17     14.39 o 
   7   3   4       85.55       86.25      6.28 o 
   8   3   4       17.25       24.84      8.12 o 
   9   3   4        0.01        3.36      5.37 o 
 -10   4   4        2.94       11.83      8.27 o 
  -9   4   4        0.00        5.17      4.81 o 
  -8   4   4       96.95      133.49      9.87 o 
  -7   4   4      876.40      852.23     26.89 o 
  -6   4   4       27.92       32.90      5.14 o 
  -5   4   4      431.61      393.71     12.54 o 
  -4   4   4     1075.02     1124.05     22.73 o 
  -3   4   4     1328.32     1747.06     19.33 o 
  -2   4   4      103.03       56.42      2.18 o 
  -1   4   4      136.31      239.13      6.31 o 
   0   4   4      889.13      690.99      9.26 o 
   1   4   4     3639.69     3523.05     40.28 o 
   2   4   4       52.01       88.81      3.72 o 
   3   4   4       38.36       36.23      4.15 o 
   4   4   4       65.45       85.05      5.83 o 
   5   4   4        7.40       10.95      2.95 o 
   6   4   4       68.76       60.67      6.13 o 
   7   4   4       47.05       46.78      6.28 o 
   8   4   4       23.55       37.13      7.65 o 
   9   4   4        3.13        5.81      9.51 o 
 -10   5   4       12.61       22.72      7.86 o 
  -9   5   4       11.42       21.78      7.45 o 
  -8   5   4      131.09      151.07     11.30 o 
  -7   5   4      202.51      245.80     13.31 o 
  -6   5   4       15.87       32.09      5.35 o 
  -5   5   4       58.80       70.51      7.01 o 
  -4   5   4       30.08       11.54      5.33 o 
  -3   5   4        6.18        4.61      2.62 o 
  -2   5   4       71.79       44.38      2.19 o 
  -1   5   4      370.48      325.00      7.46 o 
   0   5   4       29.95       40.07      2.05 o 
   1   5   4      843.75      764.23     28.08 o 
   2   5   4      133.36      158.32      4.61 o 
   3   5   4      386.13      337.83      7.40 o 
   4   5   4      611.30      537.69     11.92 o 
   5   5   4       57.27       41.76      3.81 o 
   6   5   4      354.34      333.66     15.60 o 
   7   5   4       25.85       36.70      6.03 o 
   8   5   4        0.35       -0.65      3.43 o 
   9   5   4       25.04       24.43      7.66 o 
 -10   6   4        9.75       13.83      7.32 o 
  -9   6   4       14.71       23.42      8.66 o 
  -8   6   4      119.88       61.23      7.85 o 
  -7   6   4       54.26       47.37      7.03 o 
  -6   6   4       57.95       54.67      6.38 o 
  -5   6   4       14.81       19.29      4.01 o 
  -4   6   4       60.14       32.29      4.64 o 
  -3   6   4     1485.04     1433.71     18.98 o 
  -2   6   4      148.82      121.12      5.18 o 
  -1   6   4       17.46       37.40      3.36 o 
   0   6   4     2337.07     2949.94     39.20 o 
   1   6   4     1699.76     1689.28     45.20 o 
   2   6   4      265.83      281.01     11.99 o 
   3   6   4      913.07      916.75     20.49 o 
   4   6   4      241.17      264.68      8.21 o 
   5   6   4        1.47        5.59      2.98 o 
   6   6   4      217.54      196.45     11.29 o 
   7   6   4       42.07       56.34      8.83 o 
   8   6   4        0.17        9.06      6.29 o 
  -9   7   4       28.95       44.77      9.07 o 
  -8   7   4       10.19       20.13      6.07 o 
  -7   7   4       14.60       44.96      7.36 o 
  -6   7   4      160.46      197.41     12.72 o 
  -5   7   4       26.37       24.16      8.19 o 
  -4   7   4       60.20       50.06      6.72 o 
  -3   7   4       26.96       17.18      2.64 o 
  -2   7   4        0.55       -1.96      2.85 o 
  -1   7   4      167.68      165.46      7.05 o 
   0   7   4       99.60       77.72      4.10 o 
   1   7   4       69.74       54.29      3.66 o 
   2   7   4      951.47      872.57     17.27 o 
   3   7   4      651.33      642.22     13.72 o 
   4   7   4      288.05      304.64     11.35 o 
   5   7   4       98.90       91.87      6.58 o 
   6   7   4       71.23       65.17     10.76 o 
   7   7   4        3.49        2.40      4.03 o 
   8   7   4        8.62        8.99      7.32 o 
  -9   8   4       10.61       -0.16      4.22 o 
  -8   8   4      148.00      196.38     13.05 o 
  -7   8   4        5.14       -1.57      4.13 o 
  -6   8   4       92.50       68.75      7.36 o 
  -5   8   4     1173.66     1109.53     27.95 o 
  -4   8   4      407.97      348.00     10.62 o 
  -3   8   4      145.78      155.95      7.01 o 
  -2   8   4      114.26      100.44      6.28 o 
  -1   8   4      203.15      260.38      8.81 o 
   0   8   4     2317.01     2470.30     71.85 o 
   1   8   4      157.80      158.02      5.79 o 
   2   8   4      358.77      362.33     10.59 o 
   3   8   4      139.06      178.10      8.40 o 
   4   8   4      142.44      132.25      6.59 o 
   5   8   4      177.28      157.45      7.85 o 
   6   8   4        8.16       15.60      8.88 o 
   7   8   4       11.15       11.48      5.20 o 
   8   8   4        4.01        1.75      5.25 o 
  -9   9   4       27.09       31.68     10.55 o 
  -8   9   4        0.45       13.32      9.01 o 
  -7   9   4       15.98       31.45      6.12 o 
  -6   9   4        2.44        7.51      5.51 o 
  -5   9   4      294.29      301.49     12.70 o 
  -4   9   4       67.08       53.16      4.15 o 
  -3   9   4        0.03        0.34      2.24 o 
  -2   9   4        0.20        1.58      3.02 o 
  -1   9   4        4.04        4.95      5.36 o 
   0   9   4      273.51      244.66      7.08 o 
   1   9   4      370.85      339.88     10.60 o 
   2   9   4      359.38      361.29     11.81 o 
   3   9   4      148.83      178.04      7.72 o 
   4   9   4      157.26      147.71      7.42 o 
   5   9   4       98.84       96.94      8.46 o 
   6   9   4        0.09       -0.75      2.97 o 
   7   9   4       10.26       27.08      7.74 o 
   8   9   4       22.23        6.92      6.81 o 
  -9  10   4        8.81        2.01      5.61 o 
  -8  10   4       69.28       62.66      8.77 o 
  -7  10   4      140.44      180.33     11.56 o 
  -6  10   4      181.64      130.04      9.03 o 
  -5  10   4        4.41       24.12      4.48 o 
  -4  10   4      194.11      147.57      7.69 o 
  -3  10   4     1504.32     1667.55     35.59 o 
  -2  10   4       53.67       55.12      6.40 o 
  -1  10   4      526.48      610.44     16.87 o 
   0  10   4      252.04      275.77      7.82 o 
   1  10   4       31.59       27.45      4.87 o 
   2  10   4      490.47      501.70     14.96 o 
   3  10   4      143.68      157.53      7.90 o 
   4  10   4      132.07      115.47      6.88 o 
   5  10   4       57.20       50.85      6.82 o 
   6  10   4        0.64        8.84      8.32 o 
   7  10   4        0.69       10.69     10.82 o 
   8  10   4        1.06       -6.65      6.65 o 
  -8  11   4       22.16       27.92     10.56 o 
  -7  11   4       23.47       16.67      7.38 o 
  -6  11   4      267.97      285.51     18.32 o 
  -5  11   4        8.42       -0.48      4.71 o 
  -4  11   4       48.78       78.88      9.01 o 
  -3  11   4       57.73       87.08      6.78 o 
  -2  11   4        2.07        9.98      5.44 o 
  -1  11   4       40.94       40.07      5.34 o 
   0  11   4      157.84      124.13      7.89 o 
   1  11   4       44.61       40.13      5.47 o 
   2  11   4      104.69      114.88      8.22 o 
   3  11   4       76.46      120.62      7.38 o 
   4  11   4        3.19       11.82      3.89 o 
   5  11   4       17.12       23.21      5.44 o 
   6  11   4        1.21        0.92      3.74 o 
   7  11   4        9.10       12.10     11.23 o 
  -8  12   4        8.15       -2.27      6.69 o 
  -7  12   4        1.05        6.74      6.35 o 
  -6  12   4       76.87       47.67      9.18 o 
  -5  12   4        5.40        9.03      6.43 o 
  -4  12   4      306.41      205.76     14.25 o 
  -3  12   4       39.11       46.78      5.81 o 
  -2  12   4      348.57      435.54     17.05 o 
  -1  12   4      761.56      867.73     25.39 o 
   0  12   4        0.09       10.61      3.65 o 
   1  12   4      145.41      155.60      7.75 o 
   2  12   4       64.11       85.99      8.37 o 
   3  12   4       44.97       55.09      6.21 o 
   4  12   4       86.27       84.42      7.10 o 
   5  12   4        2.32        9.14      4.65 o 
   6  12   4        1.05        0.26      4.53 o 
   7  12   4       20.66       16.41      7.95 o 
  -8  13   4        8.15       20.12     10.17 o 
  -7  13   4       13.66       13.87      7.15 o 
  -6  13   4        4.45       15.45     12.72 o 
  -5  13   4       11.45       26.31      9.12 o 
  -4  13   4       33.34       52.54      8.81 o 
  -3  13   4        3.05       21.32      7.55 o 
  -2  13   4        8.79       12.38      4.69 o 
  -1  13   4       52.11       39.64      7.42 o 
   0  13   4        2.99       -3.68      4.94 o 
   1  13   4      139.23      143.48      7.65 o 
   2  13   4       52.85       46.36      6.00 o 
   3  13   4        0.59       24.69      6.34 o 
   4  13   4       11.69       13.08      4.52 o 
   5  13   4        4.24        8.30      5.11 o 
   6  13   4       17.50       28.08      9.31 o 
  -7  14   4       11.64       17.81      7.99 o 
  -6  14   4       24.69        4.49      6.07 o 
  -5  14   4        1.52        9.43      6.28 o 
  -4  14   4       90.42       94.78     11.19 o 
  -3  14   4      355.81      336.98     14.98 o 
  -2  14   4       43.65       36.96      6.53 o 
  -1  14   4       13.78       18.04      5.42 o 
   0  14   4        0.16        0.37      4.05 o 
   1  14   4      302.55      260.17     13.52 o 
   2  14   4       27.58       43.50      8.16 o 
   3  14   4        4.40        7.63      4.18 o 
   4  14   4        8.79        1.10      3.63 o 
   5  14   4        5.82       19.73      6.13 o 
   6  14   4      107.22       85.49     12.10 o 
  -6  15   4        2.80       10.44      9.18 o 
  -5  15   4        2.85        5.45      5.91 o 
  -4  15   4        0.11        0.62      4.80 o 
  -3  15   4       10.20       32.52      6.12 o 
  -2  15   4       47.61       26.05      6.09 o 
  -1  15   4        6.34       12.53      5.21 o 
   0  15   4        6.97       10.70      5.04 o 
   1  15   4        7.97       15.63      5.19 o 
   2  15   4        9.91       12.42      6.78 o 
   3  15   4        0.50        2.44      6.16 o 
   4  15   4        7.96        7.98      4.87 o 
   5  15   4       17.94       15.75      7.03 o 
  -6  16   4       24.63       13.16      7.34 o 
  -5  16   4        1.14       -4.73      5.78 o 
  -4  16   4       25.82       15.87      7.41 o 
  -3  16   4        1.48       -3.45      4.42 o 
  -2  16   4       31.54       52.26      7.43 o 
  -1  16   4      148.11      120.02     12.06 o 
   0  16   4       67.19      103.24      8.98 o 
   1  16   4      158.59      178.23     12.12 o 
   2  16   4        5.45       -4.72      4.72 o 
   3  16   4       22.00       26.44      5.98 o 
   4  16   4       31.81       15.22      6.65 o 
   5  16   4        2.03        7.31      7.64 o 
  -5  17   4        0.46       -1.65      5.26 o 
  -4  17   4        2.47        1.93      5.54 o 
  -3  17   4        2.65       -1.50      7.10 o 
  -2  17   4        0.21       -2.00      4.66 o 
  -1  17   4        2.00       -4.62      4.62 o 
   0  17   4        2.40       12.96      5.58 o 
   1  17   4        5.80       15.33      6.30 o 
   2  17   4        0.94        0.06      3.60 o 
   3  17   4        0.02        4.24      5.67 o 
   4  17   4       17.36        5.10      7.22 o 
  -4  18   4        2.05        3.41      5.99 o 
  -3  18   4       51.46       77.39     12.53 o 
  -2  18   4       10.21       19.18      6.24 o 
  -1  18   4       13.39       25.63     12.06 o 
   0  18   4        2.11        4.11      5.01 o 
   1  18   4        1.52       -0.73      3.92 o 
   2  18   4        1.05        0.10      3.97 o 
   3  18   4       17.95       25.90      8.39 o 
  -2  19   4        0.19        4.49      5.86 o 
  -1  19   4        0.02       21.60     17.19 o 
   0  19   4        0.31        3.12      5.53 o 
   1  19   4        5.55       -1.26      4.24 o 
 -10   1   5        6.78       -4.83      6.10 o 
  -9   1   5       33.79       52.83      8.66 o 
  -8   1   5       69.22       88.17      9.86 o 
  -7   1   5      116.49       95.49      6.59 o 
  -6   1   5      462.46      486.84     11.22 o 
  -5   1   5       12.47        7.91      2.40 o 
  -4   1   5     1604.44     1810.73     29.60 o 
  -3   1   5      384.99      402.75      8.28 o 
  -2   1   5       85.70       44.02      3.02 o 
  -1   1   5     4771.62     4947.67     66.11 o 
   0   1   5     1379.24     1666.54     18.93 o 
   1   1   5      359.20      395.64      5.83 o 
   2   1   5     1368.58     1699.00     20.27 o 
   3   1   5     3509.98     3647.78     45.53 o 
   4   1   5        0.07        6.40      4.51 o 
   5   1   5       22.41       30.07      3.27 o 
   6   1   5      424.24      378.04     12.38 o 
   7   1   5       12.63       29.42      5.44 o 
   8   1   5      108.63       94.59     12.19 o 
   9   1   5        0.59        7.17      6.39 o 
 -10   2   5        6.26       -1.22      5.22 o 
  -9   2   5       22.49       15.92      6.96 o 
  -8   2   5        4.22       15.39      5.40 o 
  -7   2   5        2.09       14.66      7.87 o 
  -6   2   5        0.38       14.87      7.85 o 
  -5   2   5      336.10      303.55      7.52 o 
  -4   2   5       78.12       75.40      3.35 o 
  -3   2   5       61.83       63.97      2.76 o 
  -2   2   5       40.93       46.54      2.89 o 
  -1   2   5       31.84       15.17      1.73 o 
   0   2   5       18.63        9.35      2.47 o 
   1   2   5       37.40       15.79      1.19 o 
   2   2   5       53.21       57.68      3.89 o 
   3   2   5       13.23       17.26      3.83 o 
   4   2   5       21.66       23.47      3.15 o 
   5   2   5        8.36        7.86      2.60 o 
   6   2   5      262.27      266.85      9.87 o 
   7   2   5        3.83        7.07      6.52 o 
   8   2   5       22.08       22.69      6.16 o 
   9   2   5        4.27        0.43      6.43 o 
 -10   3   5        1.56        0.73      4.87 o 
  -9   3   5       10.61       16.15      6.25 o 
  -8   3   5        3.60        5.09      5.31 o 
  -7   3   5        0.23       18.65      9.23 o 
  -6   3   5      124.05       96.78      7.20 o 
  -5   3   5      379.41      313.98     10.70 o 
  -4   3   5      175.73      119.78      5.98 o 
  -3   3   5        6.01        2.87      2.08 o 
  -2   3   5       85.56       45.36      2.73 o 
  -1   3   5     5074.45     4887.32     56.74 o 
   0   3   5     1909.93     1721.62     20.16 o 
   1   3   5      406.78      492.87     10.17 o 
   2   3   5      289.32      288.82      8.24 o 
   3   3   5     1920.79     2133.58     39.95 o 
   4   3   5       65.64       82.33      3.63 o 
   5   3   5      463.27      450.07     12.26 o 
   6   3   5       34.78       35.52      5.98 o 
   7   3   5       88.92      101.73      8.85 o 
   8   3   5       25.31       20.91      6.27 o 
   9   3   5        0.17        8.19      7.93 o 
 -10   4   5        4.74        5.85      6.34 o 
  -9   4   5        0.88       -0.53      6.10 o 
  -8   4   5       45.54       62.99      8.09 o 
  -7   4   5      143.88      124.19      9.35 o 
  -6   4   5        0.07        2.90      3.90 o 
  -5   4   5      109.47      109.35      6.80 o 
  -4   4   5       41.74       37.30      3.90 o 
  -3   4   5       67.88       56.84      4.37 o 
  -2   4   5      183.02      134.01      5.14 o 
  -1   4   5        4.37        3.46      2.21 o 
   0   4   5       38.67       33.90      3.45 o 
   1   4   5      326.38      247.71      4.55 o 
   2   4   5       33.62       17.28      3.17 o 
   3   4   5      144.87      144.09      7.00 o 
   4   4   5       20.85       21.59      3.97 o 
   5   4   5        7.89       27.68      5.63 o 
   6   4   5       18.23       36.07      6.34 o 
   7   4   5        0.06        3.00      5.52 o 
   8   4   5       24.23       21.04      5.95 o 
 -10   5   5        7.88        5.82      6.16 o 
  -9   5   5        0.25       -2.21      4.59 o 
  -8   5   5       31.51       63.28      8.22 o 
  -7   5   5      378.62      445.88     18.69 o 
  -6   5   5       26.52       23.11      5.29 o 
  -5   5   5       38.81       32.50      4.62 o 
  -4   5   5      434.24      390.30     10.65 o 
  -3   5   5       97.44      109.61      4.11 o 
  -2   5   5      766.95      697.06     18.74 o 
  -1   5   5     1066.92     1124.94     13.81 o 
   0   5   5      787.43      907.59     13.25 o 
   1   5   5     1132.35     1034.16     38.80 o 
   2   5   5      155.15      115.21      2.80 o 
   3   5   5        6.81       14.44      3.40 o 
   4   5   5      247.07      241.14     10.30 o 
   5   5   5       19.73       34.30      5.76 o 
   6   5   5        0.62        9.80      4.58 o 
   7   5   5        0.01        8.13      4.61 o 
   8   5   5       10.19        9.25      5.37 o 
 -10   6   5        1.25       -0.02      5.06 o 
  -9   6   5        0.40       -0.55      3.84 o 
  -8   6   5        7.53        3.44      4.36 o 
  -7   6   5      271.88      305.89     14.87 o 
  -6   6   5      113.44       91.24      8.33 o 
  -5   6   5       69.55       61.15      7.30 o 
  -4   6   5       46.50       43.77      4.56 o 
  -3   6   5       50.66       30.08      3.84 o 
  -2   6   5      258.81      231.37      7.81 o 
  -1   6   5       32.04       35.44      4.63 o 
   0   6   5       47.81       33.50      2.38 o 
   1   6   5       48.43       43.12      3.36 o 
   2   6   5      428.32      377.22      9.73 o 
   3   6   5      431.28      402.04      9.73 o 
   4   6   5       62.44       57.44      6.44 o 
   5   6   5       11.73       10.01      4.04 o 
   6   6   5       13.21       21.35      5.51 o 
   7   6   5        0.27       -4.03      4.34 o 
   8   6   5        1.29        5.60      5.96 o 
  -9   7   5        8.09       17.80      6.68 o 
  -8   7   5       15.10        5.55      4.89 o 
  -7   7   5      854.94      670.17     24.66 o 
  -6   7   5     2809.70     2704.84     69.60 o 
  -5   7   5       85.40      103.95      7.24 o 
  -4   7   5      279.99      271.96      8.80 o 
  -3   7   5      158.58      154.52      7.72 o 
  -2   7   5     3117.80     3272.81     55.20 o 
  -1   7   5     3637.96     3749.33     62.25 o 
   0   7   5      110.56       98.41      5.05 o 
   1   7   5       45.01       70.88      4.17 o 
   2   7   5      280.62      219.75      7.32 o 
   3   7   5      258.29      266.52      7.94 o 
   4   7   5      217.28      198.91      9.97 o 
   5   7   5      245.95      201.83     14.04 o 
   6   7   5       36.86       28.14      7.00 o 
   7   7   5        8.91        5.20      4.67 o 
   8   7   5        3.22        1.20      5.31 o 
  -9   8   5        0.14       -0.82      4.40 o 
  -8   8   5        8.72       25.91      5.86 o 
  -7   8   5       79.72      104.66      9.17 o 
  -6   8   5      250.62      184.06     10.96 o 
  -5   8   5      359.83      386.37     13.74 o 
  -4   8   5        1.99       34.07     16.13 o 
  -3   8   5       56.23       52.34      4.51 o 
  -2   8   5        7.50        9.72      4.92 o 
  -1   8   5        3.66        8.17      5.54 o 
   0   8   5      150.77      139.98      6.55 o 
   1   8   5     1004.97      938.91     18.18 o 
   2   8   5      505.29      479.13     13.65 o 
   3   8   5       11.52       24.67      5.35 o 
   4   8   5      149.95      148.26      9.44 o 
   5   8   5        0.54        4.32      4.49 o 
   6   8   5        5.23        9.01      5.99 o 
   7   8   5        0.52       -2.64      4.13 o 
   8   8   5        3.47       20.66     12.04 o 
  -9   9   5       11.79       21.97     11.15 o 
  -8   9   5       81.41      101.88      9.92 o 
  -7   9   5       30.00       53.74      7.12 o 
  -6   9   5       17.35       14.29      5.11 o 
  -5   9   5        2.09       23.38      7.52 o 
  -4   9   5      159.97      208.52     12.71 o 
  -3   9   5      620.36      746.15     20.06 o 
  -2   9   5       61.98       46.42      5.43 o 
  -1   9   5      386.96      379.89     11.81 o 
   0   9   5       78.97       86.96      5.65 o 
   1   9   5      769.16      738.94     16.48 o 
   2   9   5        0.75        8.65      2.76 o 
   3   9   5       82.16      105.92      7.73 o 
   4   9   5      242.66      251.24     12.85 o 
   5   9   5        7.51        8.79      4.55 o 
   6   9   5        6.31        9.01      4.38 o 
   7   9   5        2.70        1.46      4.77 o 
   8   9   5        5.34       21.93     10.00 o 
  -9  10   5        7.55        4.34      6.38 o 
  -8  10   5        4.73        9.87      6.81 o 
  -7  10   5        3.63       18.32      8.50 o 
  -6  10   5       59.09       83.61     10.15 o 
  -5  10   5        1.97       11.46      6.03 o 
  -4  10   5       83.51      111.92     11.05 o 
  -3  10   5      229.82      259.12     10.79 o 
  -2  10   5       55.98       77.72      6.83 o 
  -1  10   5      145.35      151.91      9.07 o 
   0  10   5      169.08      163.04      8.39 o 
   1  10   5      211.38      211.12      8.20 o 
   2  10   5      236.19      271.31     18.30 o 
   3  10   5      315.46      312.11     11.25 o 
   4  10   5       18.79       31.02      7.55 o 
   5  10   5        0.92        0.18      3.50 o 
   6  10   5        1.15        3.48      5.38 o 
   7  10   5        0.08        7.60      6.13 o 
  -8  11   5        5.58       12.25      6.99 o 
  -7  11   5        0.22       -1.70      6.22 o 
  -6  11   5       32.34       53.10      9.30 o 
  -5  11   5       26.15       42.92      8.20 o 
  -4  11   5      146.08      210.38     14.86 o 
  -3  11   5      136.98      203.93     10.33 o 
  -2  11   5       62.63       71.81      8.14 o 
  -1  11   5       64.99       96.30      7.52 o 
   0  11   5       36.82       42.01      5.75 o 
   1  11   5      179.19      180.90     11.29 o 
   2  11   5      114.17      100.26      6.69 o 
   3  11   5        6.59        4.83      5.97 o 
   4  11   5       83.01       96.22      8.73 o 
   5  11   5       70.11       60.26      7.22 o 
   6  11   5        0.60       -0.59      6.03 o 
   7  11   5       13.00       19.68      9.51 o 
  -8  12   5        0.49        7.79      7.04 o 
  -7  12   5        0.86       17.56     10.45 o 
  -6  12   5        7.05       28.79      7.91 o 
  -5  12   5       68.54       73.89     10.43 o 
  -4  12   5       21.80       47.24      8.16 o 
  -3  12   5      147.03      186.24     10.34 o 
  -2  12   5      118.71      164.80     11.05 o 
  -1  12   5      268.79      270.87     12.98 o 
   0  12   5       95.77       90.98      8.22 o 
   1  12   5      145.94      144.85      8.84 o 
   2  12   5       81.54       79.14      7.53 o 
   3  12   5       33.88       44.70     11.17 o 
   4  12   5       68.85       82.03      8.74 o 
   5  12   5        7.14       -0.25      7.08 o 
   6  12   5       32.85       38.39      8.59 o 
   7  12   5        4.48       20.96      8.80 o 
  -7  13   5       24.30       10.10      7.07 o 
  -6  13   5        9.88        4.40      5.78 o 
  -5  13   5       47.24       84.28     11.50 o 
  -4  13   5       99.78      118.77     11.46 o 
  -3  13   5       28.27       47.70      6.28 o 
  -2  13   5      208.56      213.74     14.56 o 
  -1  13   5      230.05      243.49     13.17 o 
   0  13   5      202.34      196.21     11.88 o 
   1  13   5        1.67       11.16      4.54 o 
   2  13   5        2.42       37.36      7.52 o 
   3  13   5      287.37      284.48     13.98 o 
   4  13   5        0.18        8.58      5.78 o 
   5  13   5       19.22       26.02      6.20 o 
   6  13   5       24.52       24.88     13.18 o 
  -7  14   5        0.02        4.83      6.39 o 
  -6  14   5       23.47        3.94      6.31 o 
  -5  14   5       20.73       15.78      7.30 o 
  -4  14   5       66.61       90.23     14.62 o 
  -3  14   5       89.14      110.69      9.74 o 
  -2  14   5      208.86      221.35     12.62 o 
  -1  14   5       43.74       44.45      7.39 o 
   0  14   5       51.03       45.97      6.88 o 
   1  14   5        6.11        6.02      4.22 o 
   2  14   5       29.38       33.39      9.34 o 
   3  14   5       63.15       50.95      9.79 o 
   4  14   5       10.47        9.42      5.33 o 
   5  14   5        4.70        4.02      5.13 o 
   6  14   5        1.80        2.01      7.02 o 
  -6  15   5        8.38       -2.29      5.55 o 
  -5  15   5       30.70       39.31      8.82 o 
  -4  15   5        4.39       16.69      6.97 o 
  -3  15   5       26.70       35.47      6.39 o 
  -2  15   5       23.76       15.37      5.46 o 
  -1  15   5       20.68       37.63      7.15 o 
   0  15   5       42.08       76.58      8.38 o 
   1  15   5       49.42       68.63      7.69 o 
   2  15   5       32.61       26.40      6.27 o 
   3  15   5       42.50       29.98      7.15 o 
   4  15   5       16.43       27.32      6.39 o 
   5  15   5        0.68        6.22      6.47 o 
  -6  16   5        0.81       -1.45      5.59 o 
  -5  16   5       10.44       -3.65      6.05 o 
  -4  16   5       13.30        5.11      6.00 o 
  -3  16   5        2.47       -2.72      4.17 o 
  -2  16   5       73.22       67.93      8.45 o 
  -1  16   5       47.39       44.99      7.44 o 
   0  16   5       24.22       30.80      6.83 o 
   1  16   5       20.10       15.92      5.64 o 
   2  16   5        0.06       13.76      5.20 o 
   3  16   5        3.89        8.62      5.65 o 
   4  16   5       16.28        4.46      5.56 o 
  -5  17   5        8.22        7.33      6.49 o 
  -4  17   5        0.56        8.02      7.22 o 
  -3  17   5       16.36       19.88      7.50 o 
  -2  17   5        0.34        4.52      4.29 o 
  -1  17   5        0.97        1.31      8.20 o 
   0  17   5        8.01        4.83      4.86 o 
   1  17   5       20.78       27.44      6.20 o 
   2  17   5        0.59        5.40      5.41 o 
   3  17   5       22.46       29.51      7.50 o 
  -4  18   5        2.61       -2.55      5.78 o 
  -3  18   5       10.81        3.62      5.86 o 
  -2  18   5        7.36        2.79      5.40 o 
  -1  18   5        7.13        7.62      8.88 o 
   0  18   5       23.51       25.92      7.86 o 
   1  18   5        2.12        3.68      4.63 o 
   2  18   5       12.71       17.43      8.66 o 
  -1  19   5        0.91       11.39      5.58 o 
   0  19   5        1.52       -2.06      4.70 o 
 -10   0   6        0.55       -7.24      8.63 o 
  -9   0   6       13.41       27.14     11.00 o 
  -8   0   6        1.80       16.44      9.15 o 
  -7   0   6      113.68       81.34      7.31 o 
  -6   0   6        6.02        5.02      3.08 o 
  -5   0   6      362.31      317.82     10.96 o 
  -4   0   6     2608.18     2887.12     78.31 o 
  -3   0   6     4068.17     4873.68    111.78 o 
  -2   0   6     1604.98     1781.20     33.24 o 
  -1   0   6      464.87      584.83     12.69 o 
   0   0   6     1105.93     1041.34     19.92 o 
   1   0   6    10005.53    10443.10    155.01 o 
   2   0   6    18018.68    19840.22    294.20 o 
   3   0   6      926.75      962.76     21.63 o 
   4   0   6     1053.03      959.91     29.92 o 
   5   0   6       65.31      100.55      8.05 o 
   6   0   6      716.75      694.75     35.12 o 
   7   0   6       67.41       75.94     24.08 o 
   8   0   6       20.14       30.64     11.64 o 
 -10   1   6        6.24       27.23      9.06 o 
  -9   1   6        2.23        8.75      6.30 o 
  -8   1   6       54.75       49.89      6.58 o 
  -7   1   6      147.48      146.39      9.14 o 
  -6   1   6      135.03      147.81      5.67 o 
  -5   1   6       63.27       66.71      3.64 o 
  -4   1   6      143.02      157.76      8.43 o 
  -3   1   6      101.50      108.30      3.86 o 
  -2   1   6      151.75      126.09      4.21 o 
  -1   1   6        4.79        5.17      1.97 o 
   0   1   6        1.73        4.32      2.25 o 
   1   1   6      231.87      237.46      4.96 o 
   2   1   6     1171.35      993.23     20.49 o 
   3   1   6       25.91       16.08      2.38 o 
   4   1   6       77.77       61.50      5.67 o 
   5   1   6      137.90      164.67      6.51 o 
   6   1   6      421.88      469.30     22.32 o 
   7   1   6        8.56       18.29      5.33 o 
   8   1   6       17.93        8.79      6.42 o 
 -10   2   6        0.26       -1.72      5.94 o 
  -9   2   6        0.11       -0.40      6.84 o 
  -8   2   6       55.22       50.10      6.36 o 
  -7   2   6        5.68       24.85      7.54 o 
  -6   2   6      258.41      276.47     13.14 o 
  -5   2   6        3.12        3.15      2.37 o 
  -4   2   6       85.74      108.91      4.14 o 
  -3   2   6      720.68      722.37     12.22 o 
  -2   2   6      125.70       87.78      3.48 o 
  -1   2   6     1098.26     1052.31     23.15 o 
   0   2   6      719.50      819.56     30.51 o 
   1   2   6      576.91      785.34      9.71 o 
   2   2   6      407.30      438.86     11.24 o 
   3   2   6      927.89      902.35     20.51 o 
   4   2   6      514.84      573.17     20.32 o 
   5   2   6        5.61       19.51      5.77 o 
   6   2   6        3.89       18.41      4.95 o 
   7   2   6        0.30        1.19      4.80 o 
   8   2   6       14.31        6.63      5.87 o 
 -10   3   6        0.72       -3.43      5.89 o 
  -9   3   6       19.03       24.96      6.85 o 
  -8   3   6       69.91       74.33      9.42 o 
  -7   3   6       54.69       68.54     11.94 o 
  -6   3   6      221.24      221.30     10.74 o 
  -5   3   6       17.22       13.48      2.84 o 
  -4   3   6        3.98        8.95      3.61 o 
  -3   3   6      319.36      267.73      7.68 o 
  -2   3   6       21.68       14.34      2.31 o 
  -1   3   6        3.68        1.15      1.52 o 
   0   3   6      157.01      122.49      3.87 o 
   1   3   6       56.37       63.07      4.04 o 
   2   3   6      382.83      362.59     10.60 o 
   3   3   6       31.28       35.27      4.46 o 
   4   3   6      196.96      192.69      9.07 o 
   5   3   6        4.37       16.24      8.42 o 
   6   3   6      154.92      151.26      9.93 o 
   7   3   6       50.12       37.46      6.63 o 
   8   3   6       52.50       41.16     10.95 o 
 -10   4   6        9.25       14.56      7.67 o 
  -9   4   6        2.91       13.70     10.10 o 
  -8   4   6        0.01        7.21      5.12 o 
  -7   4   6        0.01        5.77      5.76 o 
  -6   4   6      581.35      603.23     19.11 o 
  -5   4   6       38.95       38.23      5.20 o 
  -4   4   6      165.71      150.79      4.68 o 
  -3   4   6       44.26       50.38      4.54 o 
  -2   4   6     2123.23     2181.55     28.47 o 
  -1   4   6     1465.08     1390.56     20.99 o 
   0   4   6      787.77      775.10     11.93 o 
   1   4   6      234.30      196.59     10.40 o 
   2   4   6      170.22      189.49      7.44 o 
   3   4   6       21.38       33.39      4.54 o 
   4   4   6      122.61      138.20      8.19 o 
   5   4   6       10.59       13.00      5.88 o 
   6   4   6       40.79       45.33      6.30 o 
   7   4   6        9.30       14.88      5.34 o 
   8   4   6        0.27        6.71      6.19 o 
 -10   5   6        9.19       24.47      9.12 o 
  -9   5   6       21.95       20.61      7.31 o 
  -8   5   6        1.96       18.56      6.15 o 
  -7   5   6        0.20        1.83      4.02 o 
  -6   5   6      348.27      363.66     14.69 o 
  -5   5   6       89.92       67.23      6.09 o 
  -4   5   6       14.10        2.12      4.12 o 
  -3   5   6       43.60       24.54      2.91 o 
  -2   5   6       32.38       22.20      1.84 o 
  -1   5   6      464.22      374.84      7.99 o 
   0   5   6        0.06        9.41      2.88 o 
   1   5   6      219.66      178.19      4.55 o 
   2   5   6       70.59       46.55      4.77 o 
   3   5   6      173.67      151.31      7.83 o 
   4   5   6      584.80      530.84     17.80 o 
   5   5   6       72.94       48.95      6.47 o 
   6   5   6        3.96        3.27      4.90 o 
   7   5   6       59.80       48.62      7.66 o 
   8   5   6        5.32       -2.09      4.43 o 
 -10   6   6        4.10       -1.18      7.65 o 
  -9   6   6        1.64        4.14      5.07 o 
  -8   6   6       71.86      126.81     10.59 o 
  -7   6   6       17.97       41.81      7.17 o 
  -6   6   6     1033.63      984.07     29.08 o 
  -5   6   6      115.38      104.44      7.65 o 
  -4   6   6      110.14      132.84      5.29 o 
  -3   6   6        1.53        3.33      2.56 o 
  -2   6   6      904.04     1043.75     21.06 o 
  -1   6   6     8109.17     8723.90     99.08 o 
   0   6   6       73.76      127.95      4.30 o 
   1   6   6      271.82      271.72      6.44 o 
   2   6   6      456.76      467.51     13.84 o 
   3   6   6      111.55      149.87      7.98 o 
   4   6   6      410.90      439.93     16.63 o 
   5   6   6      232.87      253.19     12.87 o 
   6   6   6       52.30       52.75      6.64 o 
   7   6   6       10.29        4.94      4.27 o 
   8   6   6        0.11        5.12      6.31 o 
  -9   7   6        5.24       11.89      5.79 o 
  -8   7   6       24.54       46.62      8.01 o 
  -7   7   6       43.20       66.52      8.66 o 
  -6   7   6      143.02      151.46      9.78 o 
  -5   7   6        4.46       10.68      3.66 o 
  -4   7   6       22.55       22.04      3.35 o 
  -3   7   6      122.19      108.43      6.26 o 
  -2   7   6      336.73      338.17     10.53 o 
  -1   7   6       17.06       16.40      3.25 o 
   0   7   6       66.57       60.79      3.30 o 
   1   7   6       24.71       28.15      4.03 o 
   2   7   6      849.72      761.43     26.06 o 
   3   7   6      185.31      209.94     10.32 o 
   4   7   6       92.74       82.94      7.78 o 
   5   7   6       99.96       90.26      9.98 o 
   6   7   6       20.91       20.51      5.72 o 
   7   7   6        7.11        0.81      4.34 o 
   8   7   6        5.24       13.49     10.17 o 
  -9   8   6        3.56       10.74      5.79 o 
  -8   8   6       91.00       48.85      7.63 o 
  -7   8   6       15.13        9.90      9.58 o 
  -6   8   6      231.08      292.39     13.30 o 
  -5   8   6      199.71      142.87      7.84 o 
  -4   8   6      511.06      452.16     18.51 o 
  -3   8   6      405.78      385.69     12.90 o 
  -2   8   6      530.26      624.67     16.66 o 
  -1   8   6     1243.84     1510.47     31.22 o 
   0   8   6     1288.25     1237.06     20.25 o 
   1   8   6     1125.54     1172.48     26.82 o 
   2   8   6      867.40      982.22     21.05 o 
   3   8   6      227.30      279.76     14.15 o 
   4   8   6       42.68       42.30      6.02 o 
   5   8   6       13.28       13.77      4.76 o 
   6   8   6      109.11       89.84      8.71 o 
   7   8   6        0.56        0.58      3.96 o 
  -9   9   6       12.33       15.37      9.84 o 
  -8   9   6       18.12       36.10      8.47 o 
  -7   9   6       46.12       37.90      8.67 o 
  -6   9   6       23.99       17.40      7.02 o 
  -5   9   6      192.64      224.55     14.82 o 
  -4   9   6      119.86      153.02     11.52 o 
  -3   9   6        0.91        2.14      6.95 o 
  -2   9   6        1.51       -0.28      3.21 o 
  -1   9   6       29.63       42.58      5.85 o 
   0   9   6       82.08       74.63      4.35 o 
   1   9   6      195.23      205.30      7.78 o 
   2   9   6       47.30       70.51      7.16 o 
   3   9   6      100.05      137.86      9.22 o 
   4   9   6       92.85      107.74     11.01 o 
   5   9   6        0.69       -0.08      3.52 o 
   6   9   6       43.45       30.02      6.13 o 
   7   9   6        3.35       -0.94      5.01 o 
  -9  10   6        6.33       19.78     16.01 o 
  -8  10   6        0.20       -1.42      5.08 o 
  -7  10   6       62.74       44.29      8.80 o 
  -6  10   6       24.19       35.49      7.91 o 
  -5  10   6      113.50       79.96      9.39 o 
  -4  10   6      155.12      118.01     11.12 o 
  -3  10   6       74.56       98.93      7.18 o 
  -2  10   6     1759.38     1815.74     40.56 o 
  -1  10   6        8.83       14.23      3.99 o 
   0  10   6      408.06      379.72     23.94 o 
   1  10   6      179.42      187.39      7.77 o 
   2  10   6       16.47       38.74      5.13 o 
   3  10   6      327.45      403.45     18.72 o 
   4  10   6       21.56       31.80      6.09 o 
   5  10   6       77.38       75.52     11.30 o 
   6  10   6       10.88        9.65      4.81 o 
   7  10   6        5.02       13.95      6.76 o 
  -8  11   6        1.48        7.62      7.11 o 
  -7  11   6       19.28       19.68      7.11 o 
  -6  11   6        7.29       15.01      6.91 o 
  -5  11   6       17.02       32.03      7.26 o 
  -4  11   6       67.92      105.24     11.17 o 
  -3  11   6        7.93       14.91      5.55 o 
  -2  11   6        1.57       -3.80      3.80 o 
  -1  11   6       88.69       82.66      8.77 o 
   0  11   6       45.55       35.25      7.07 o 
   1  11   6        2.20       -0.05      2.51 o 
   2  11   6        3.73       12.15      3.48 o 
   3  11   6       87.43      132.25      9.60 o 
   4  11   6       57.75       48.93      7.51 o 
   5  11   6      128.82      142.83     11.01 o 
   6  11   6        0.49       -6.50      6.50 o 
   7  11   6        1.07        5.48      6.24 o 
  -8  12   6        0.22       20.42     15.27 o 
  -7  12   6        9.26        4.19      5.78 o 
  -6  12   6        0.19       -1.54      5.50 o 
  -5  12   6       83.36       76.06     10.15 o 
  -4  12   6      220.53      172.74     14.17 o 
  -3  12   6       38.22       43.12      6.41 o 
  -2  12   6      565.87      690.43     23.15 o 
  -1  12   6        0.15        1.73      5.08 o 
   0  12   6      283.15      253.64     12.46 o 
   1  12   6      231.14      378.66     62.71 o 
   2  12   6       14.37        9.01      3.67 o 
   3  12   6      237.43      203.48     13.54 o 
   4  12   6       23.87       31.92      6.22 o 
   5  12   6      113.48      146.37     26.10 o 
   6  12   6        6.94       20.14     10.23 o 
  -7  13   6        2.56       39.39     20.88 o 
  -6  13   6        0.00       -0.24      4.68 o 
  -5  13   6       59.34       81.64     11.05 o 
  -4  13   6        2.83       16.93      6.96 o 
  -3  13   6        3.09        5.97      4.16 o 
  -2  13   6        0.11        5.10      7.71 o 
  -1  13   6       61.56       53.82      6.95 o 
   0  13   6       34.85       45.05      6.63 o 
   1  13   6       71.68       63.26     16.33 o 
   2  13   6        7.61       10.87      4.19 o 
   3  13   6        0.17        0.68      3.38 o 
   4  13   6       25.25       49.34      7.26 o 
   5  13   6        0.03       19.88      5.87 o 
   6  13   6        1.39        8.03      7.97 o 
  -7  14   6        1.86        1.47      5.63 o 
  -6  14   6       16.50       27.88     14.94 o 
  -5  14   6       12.42        4.39      7.15 o 
  -4  14   6        0.18       -4.94      5.93 o 
  -3  14   6      318.11      293.71     14.75 o 
  -2  14   6       25.80        9.03      4.96 o 
  -1  14   6      159.95      169.18     11.19 o 
   0  14   6       96.03      114.15      9.70 o 
   1  14   6      437.29      468.17     22.56 o 
   2  14   6      548.59      525.15     19.91 o 
   3  14   6        7.00        4.09      6.63 o 
   4  14   6       92.05       60.58      9.19 o 
   5  14   6        0.38        9.11      5.52 o 
  -6  15   6        0.94        2.17      5.54 o 
  -5  15   6        0.37        3.38      5.78 o 
  -4  15   6        4.96        8.79      6.26 o 
  -3  15   6       22.41       43.11      6.62 o 
  -2  15   6       18.06        0.16      4.44 o 
  -1  15   6        0.02       -1.83      4.28 o 
   0  15   6       34.81       26.97      7.65 o 
   1  15   6       78.04      104.94     11.26 o 
   2  15   6       24.09       36.30      8.14 o 
   3  15   6        0.08       10.14      6.01 o 
   4  15   6       10.82        0.29      4.24 o 
   5  15   6       14.95        4.33      7.19 o 
  -5  16   6       34.32       42.36      9.98 o 
  -4  16   6       12.32       -2.03      5.19 o 
  -3  16   6        4.27       13.73     11.77 o 
  -2  16   6        9.04       30.14     10.43 o 
  -1  16   6        3.00        3.82      5.93 o 
   0  16   6        8.91        1.25      3.99 o 
   1  16   6       67.49       94.29      9.45 o 
   2  16   6        2.29       -1.03      5.38 o 
   3  16   6        2.97        1.42      5.26 o 
   4  16   6        2.28        1.91      5.61 o 
  -4  17   6        0.61        5.01      6.07 o 
  -3  17   6        1.79       -6.12      6.12 o 
  -2  17   6        0.25        1.32      4.19 o 
  -1  17   6        1.09        8.77      5.60 o 
   0  17   6        0.36       -2.72      4.43 o 
   1  17   6        2.51       -4.58      4.73 o 
   2  17   6        0.05       -1.95      4.74 o 
   3  17   6        2.98        1.64      5.35 o 
  -3  18   6       13.41       21.56      7.85 o 
  -2  18   6        1.32        6.32      5.46 o 
  -1  18   6        0.97        0.96      5.00 o 
   0  18   6        4.27        6.16      5.36 o 
   1  18   6        0.89       -2.74      4.95 o 
 -10   1   7        0.12        3.43      5.91 o 
  -9   1   7        5.86       15.72      8.98 o 
  -8   1   7        7.87       48.60     26.10 o 
  -7   1   7        8.40       16.18      4.36 o 
  -6   1   7      100.76      117.36      7.13 o 
  -5   1   7        0.91        7.07      4.57 o 
  -4   1   7       26.60       44.57      3.23 o 
  -3   1   7     2118.85     2657.53     47.57 o 
  -2   1   7        1.11        9.74      4.00 o 
  -1   1   7       18.30       20.49      3.37 o 
   0   1   7      261.06      275.55      6.39 o 
   1   1   7     1219.72     1323.94     18.63 o 
   2   1   7      527.08      582.84      9.37 o 
   3   1   7       96.69       88.10      6.65 o 
   4   1   7        1.70        0.20      2.84 o 
   5   1   7       73.95       78.07      7.53 o 
   6   1   7       17.73       24.29      7.20 o 
   7   1   7       54.38       45.60      9.03 o 
   8   1   7        0.58        4.93      5.71 o 
 -10   2   7        0.44       -8.83      8.83 o 
  -9   2   7        6.21        5.06      5.56 o 
  -8   2   7        4.10        3.29      3.72 o 
  -7   2   7       21.53       35.02      9.05 o 
  -6   2   7      111.83      130.41     10.14 o 
  -5   2   7        0.04       11.64      4.66 o 
  -4   2   7       13.63        9.12      2.51 o 
  -3   2   7      296.73      241.16      9.19 o 
  -2   2   7       11.31        1.36      1.52 o 
  -1   2   7       53.35       32.94      4.00 o 
   0   2   7       21.10       21.18      3.08 o 
   1   2   7      185.23      121.51      3.66 o 
   2   2   7       62.66       83.60      5.15 o 
   3   2   7       22.76       24.29      3.70 o 
   4   2   7       22.42       16.75      4.36 o 
   5   2   7        3.31       16.74      5.40 o 
   6   2   7       36.70       38.69      8.52 o 
   7   2   7       64.59       45.92      9.37 o 
   8   2   7        0.90        2.21      7.04 o 
 -10   3   7        0.13       -5.90      6.16 o 
  -9   3   7       22.55       19.32      7.41 o 
  -8   3   7       45.33       41.54      9.04 o 
  -7   3   7        0.02       -0.60      3.52 o 
  -6   3   7      432.96      432.11     14.99 o 
  -5   3   7       60.74       66.87      3.71 o 
  -4   3   7       11.44       15.02      3.05 o 
  -3   3   7       30.41       21.08      3.06 o 
  -2   3   7     4033.02     4210.01     55.30 o 
  -1   3   7     2229.72     2335.96     36.41 o 
   0   3   7     1018.77     1196.89     25.33 o 
   1   3   7      156.80      147.57      6.49 o 
   2   3   7      702.80      792.63     18.06 o 
   3   3   7      182.30      165.25      8.62 o 
   4   3   7      110.10      114.29      7.49 o 
   5   3   7        0.64        1.62      4.52 o 
   6   3   7       68.01       76.21      8.05 o 
   7   3   7        0.81       13.09     14.65 o 
   8   3   7        2.87       15.07      6.98 o 
 -10   4   7        0.01        4.38      6.28 o 
  -9   4   7        0.00       -4.33      4.33 o 
  -8   4   7      121.50      119.35      9.31 o 
  -7   4   7      121.52       99.21      8.60 o 
  -6   4   7       18.92       38.41      5.60 o 
  -5   4   7       32.44       39.17      6.14 o 
  -4   4   7       46.50       41.72      3.06 o 
  -3   4   7       77.64       73.36      3.80 o 
  -2   4   7      410.31      326.51      7.45 o 
  -1   4   7       37.64       36.21      2.68 o 
   0   4   7        8.19       12.71      1.96 o 
   1   4   7       14.34       32.82      3.51 o 
   2   4   7      135.51      139.00      6.96 o 
   3   4   7        1.02       13.28      4.60 o 
   4   4   7       23.51       23.18      4.84 o 
   5   4   7       29.91       38.30      5.94 o 
   6   4   7       63.76       56.72      7.81 o 
   7   4   7       18.32        7.48      4.93 o 
   8   4   7        0.62       -5.79      6.22 o 
 -10   5   7        4.17       17.43      8.20 o 
  -9   5   7        2.30       14.12      9.83 o 
  -8   5   7       13.85       12.77     11.33 o 
  -7   5   7      164.86      184.96     11.40 o 
  -6   5   7       10.11        5.28      3.96 o 
  -5   5   7     1205.04     1247.28     29.23 o 
  -4   5   7      794.96      702.94     22.08 o 
  -3   5   7     1432.94     1372.78     21.39 o 
  -2   5   7      169.91       98.03      5.35 o 
  -1   5   7     1645.70     1594.50     26.29 o 
   0   5   7       94.34      111.37      4.23 o 
   1   5   7     1555.19     1430.39     82.50 o 
   2   5   7       16.46       22.65      4.87 o 
   3   5   7        7.53        9.01      3.72 o 
   4   5   7       87.96       87.41      8.89 o 
   5   5   7        4.62        7.24      4.17 o 
   6   5   7       50.84       53.69      7.17 o 
   7   5   7        5.30        3.49      6.05 o 
   8   5   7        5.57       14.80     11.49 o 
  -9   6   7        2.18        6.89      5.00 o 
  -8   6   7        5.07        6.14      5.20 o 
  -7   6   7       15.19       35.77      6.81 o 
  -6   6   7        3.83       19.08      6.54 o 
  -5   6   7        6.56        6.34      3.86 o 
  -4   6   7      198.22      191.54      5.88 o 
  -3   6   7       70.41       50.91      5.34 o 
  -2   6   7       26.41       18.37      2.27 o 
  -1   6   7       12.95        6.55      4.30 o 
   0   6   7      386.40      346.02      7.96 o 
   1   6   7      128.46      106.03      6.13 o 
   2   6   7       23.90       12.54      5.25 o 
   3   6   7      111.96       82.32      6.70 o 
   4   6   7       20.52       39.09      5.84 o 
   5   6   7        1.10        2.03      3.50 o 
   6   6   7        4.37        8.48      4.75 o 
   7   6   7        3.48       -0.83      4.12 o 
  -9   7   7       24.87       40.66      7.86 o 
  -8   7   7      109.49      131.60     10.94 o 
  -7   7   7        5.97       -5.93      5.93 o 
  -6   7   7      254.83      249.75     12.20 o 
  -5   7   7        7.71       11.96      4.01 o 
  -4   7   7     1385.07     1485.78     38.03 o 
  -3   7   7        0.16       14.07      3.55 o 
  -2   7   7      220.91      180.93      8.47 o 
  -1   7   7     3597.71     3346.88     69.28 o 
   0   7   7      152.22      150.20     10.15 o 
   1   7   7     1407.24     1445.38     35.27 o 
   2   7   7      137.09      153.30      8.41 o 
   3   7   7       24.77       31.86      5.32 o 
   4   7   7      302.37      264.51     13.49 o 
   5   7   7       26.20       31.92      7.29 o 
   6   7   7       25.89       20.20      5.99 o 
   7   7   7       27.70        9.38      5.43 o 
  -9   8   7        2.66        0.07      6.94 o 
  -8   8   7        0.11        5.86      6.53 o 
  -7   8   7        8.43       17.95      4.96 o 
  -6   8   7       50.70       69.62      7.10 o 
  -5   8   7       44.18       65.96      9.10 o 
  -4   8   7       63.05       42.48      4.59 o 
  -3   8   7      252.08      275.81     10.57 o 
  -2   8   7      194.17      197.24      9.06 o 
  -1   8   7       70.84       55.71      6.63 o 
   0   8   7        8.21        5.93      3.01 o 
   1   8   7      470.48      375.82      9.95 o 
   2   8   7      169.54      174.18     11.25 o 
   3   8   7       31.73       39.52      6.20 o 
   4   8   7       40.35       53.98      6.96 o 
   5   8   7        0.49       -0.17      4.89 o 
   6   8   7        1.03       10.16      7.97 o 
   7   8   7        0.29        9.65      7.48 o 
  -9   9   7       16.85       10.06      7.20 o 
  -8   9   7        1.99       -5.11      6.07 o 
  -7   9   7      146.18      182.85     14.57 o 
  -6   9   7       10.67        2.22      4.95 o 
  -5   9   7      515.52      514.89     23.60 o 
  -4   9   7      437.07      421.86     19.23 o 
  -3   9   7        0.86        7.67      3.41 o 
  -2   9   7      270.46      383.43     13.41 o 
  -1   9   7       11.50       35.81      4.98 o 
   0   9   7      493.02      513.93     22.07 o 
   1   9   7      325.26      304.59     11.29 o 
   2   9   7      216.27      226.59     10.90 o 
   3   9   7        4.57        7.22      4.40 o 
   4   9   7      212.95      219.87     13.06 o 
   5   9   7       12.93       20.23      5.82 o 
   6   9   7       43.20       35.65      9.38 o 
   7   9   7        1.00       -6.32      6.32 o 
  -8  10   7        7.20       -1.91      6.28 o 
  -7  10   7        0.09       -5.85      5.85 o 
  -6  10   7       40.33       64.27      9.67 o 
  -5  10   7       29.59       12.62      6.09 o 
  -4  10   7      268.32      305.36     16.85 o 
  -3  10   7       33.49       49.68      6.50 o 
  -2  10   7       40.09       61.30      8.49 o 
  -1  10   7      165.97      148.58      8.87 o 
   0  10   7      244.85      261.09     33.98 o 
   1  10   7       51.09       54.33      4.49 o 
   2  10   7       33.67       39.16      6.19 o 
   3  10   7       27.50       42.00      7.47 o 
   4  10   7        0.88        6.81      5.54 o 
   5  10   7        3.01       10.14      6.60 o 
   6  10   7        5.45        5.18      5.43 o 
  -8  11   7        7.22       12.68      7.86 o 
  -7  11   7        0.84        0.77      4.89 o 
  -6  11   7       15.00       22.29      7.95 o 
  -5  11   7       10.97       24.04      6.99 o 
  -4  11   7      154.46      194.88     13.98 o 
  -3  11   7       50.47       53.05      7.40 o 
  -2  11   7        2.82        8.72      5.82 o 
  -1  11   7       50.90       70.63      7.08 o 
   0  11   7        1.83       11.33      6.67 o 
   1  11   7       36.33       44.47      4.54 o 
   2  11   7        0.01       -3.72      4.12 o 
   3  11   7      113.70      123.85     11.06 o 
   4  11   7        9.21       13.66      6.00 o 
   5  11   7        6.05        7.74      6.14 o 
   6  11   7       42.09       66.98     10.50 o 
  -8  12   7        2.54        5.96      6.54 o 
  -7  12   7        0.01       -5.42      6.13 o 
  -6  12   7        0.04       -6.10      6.95 o 
  -5  12   7       82.53       88.11     10.99 o 
  -4  12   7        0.48        5.31      5.21 o 
  -3  12   7      105.33      116.28      9.16 o 
  -2  12   7      108.50      118.88      9.06 o 
  -1  12   7       39.90       42.18      6.49 o 
   0  12   7       44.50       39.13      7.20 o 
   1  12   7       17.87       17.54      4.86 o 
   2  12   7      120.52      131.40      9.80 o 
   3  12   7        6.10        9.17      4.14 o 
   4  12   7        8.22       10.67      5.32 o 
   5  12   7        0.00        9.82      5.38 o 
   6  12   7        1.46        3.13      5.13 o 
  -7  13   7        0.54       20.60     16.05 o 
  -6  13   7       92.21      128.69     13.50 o 
  -5  13   7        2.99       -0.83      4.79 o 
  -4  13   7       55.90       57.94      9.21 o 
  -3  13   7        2.04       21.26      5.73 o 
  -2  13   7       66.22       60.88      7.71 o 
  -1  13   7        0.52       -2.01      3.67 o 
   0  13   7        1.07        0.37      4.22 o 
   1  13   7      112.11       88.90      7.98 o 
   2  13   7       12.57        4.35      4.97 o 
   3  13   7       30.44       48.28      7.11 o 
   4  13   7        6.68       11.14      5.29 o 
   5  13   7       34.77       62.80      8.54 o 
  -7  14   7        0.28        5.98      6.63 o 
  -6  14   7        1.27       12.30      9.31 o 
  -5  14   7        0.67        9.65      8.03 o 
  -4  14   7       57.43       75.47     10.67 o 
  -3  14   7       27.66       27.40      6.19 o 
  -2  14   7       25.26       28.49      6.34 o 
  -1  14   7       78.07       69.71      7.98 o 
   0  14   7       20.86       19.54      6.86 o 
   1  14   7        3.61        5.52      4.60 o 
   2  14   7        0.75        2.91      6.49 o 
   3  14   7       37.88       49.81      9.29 o 
   4  14   7        5.64        6.69      6.07 o 
   5  14   7       12.19       18.15      7.49 o 
  -6  15   7        1.38       15.07      7.54 o 
  -5  15   7       33.04       41.13      9.44 o 
  -4  15   7       43.60       58.41      9.82 o 
  -3  15   7       19.24       14.99      5.72 o 
  -2  15   7        5.02        5.19      4.93 o 
  -1  15   7        0.39       11.73      5.36 o 
   0  15   7        8.20       13.60      7.62 o 
   1  15   7        2.64       16.27      8.38 o 
   2  15   7        1.34       -2.90     12.04 o 
   3  15   7       40.31       60.41      9.73 o 
   4  15   7        0.02        7.07      5.77 o 
  -5  16   7        2.18        1.84      5.73 o 
  -4  16   7       10.06       21.15      7.90 o 
  -3  16   7        7.19       16.86      8.98 o 
  -2  16   7       53.84       64.78      9.33 o 
  -1  16   7        0.05       -3.66      4.63 o 
   0  16   7       17.14       19.31      6.10 o 
   1  16   7       21.81       28.09      8.00 o 
   2  16   7        9.49       20.28      9.05 o 
   3  16   7        1.73        4.99      5.86 o 
  -4  17   7        8.57        0.29      5.08 o 
  -3  17   7        1.18       -0.87      4.68 o 
  -2  17   7       13.45       11.44      6.28 o 
  -1  17   7        4.08       10.24      5.61 o 
   0  17   7        1.14        1.13      4.28 o 
   1  17   7       11.08       -0.03      4.72 o 
   2  17   7       29.19       52.05      9.57 o 
  -2  18   7       10.82        9.53      6.63 o 
  -1  18   7        7.18        5.80      5.58 o 
   0  18   7        3.32        3.70      5.74 o 
 -10   0   8        1.59       14.34     20.22 o 
  -9   0   8       10.57       -0.45      9.09 o 
  -8   0   8      174.43      189.38     21.36 o 
  -7   0   8      206.92      182.93     10.97 o 
  -6   0   8      701.55      609.71     21.52 o 
  -5   0   8      107.01      109.62     12.07 o 
  -4   0   8      255.66      296.38     15.24 o 
  -3   0   8      641.82      676.10     19.01 o 
  -2   0   8      533.98      515.72     15.00 o 
  -1   0   8     1105.04     1065.11    150.24 o 
   0   0   8       99.31      108.05      5.82 o 
   1   0   8        4.24       23.51      3.97 o 
   2   0   8      237.80      226.39     12.40 o 
   3   0   8     1640.16     1562.87    119.44 o 
   4   0   8      916.80      834.90     41.93 o 
   5   0   8      166.89      226.70     37.94 o 
   6   0   8       12.01        4.47      8.40 o 
   7   0   8       98.56       86.52     16.49 o 
   8   0   8        2.44       -4.45      8.51 o 
 -10   1   8        3.34       12.81      6.98 o 
  -9   1   8       51.52       44.55      8.67 o 
  -8   1   8        4.81       18.15      6.65 o 
  -7   1   8      283.08      314.24     12.82 o 
  -6   1   8      274.09      303.98      9.79 o 
  -5   1   8      219.36      209.13      8.11 o 
  -4   1   8      255.56      220.11      6.75 o 
  -3   1   8       20.95       14.56      2.45 o 
  -2   1   8       37.14       28.92      3.01 o 
  -1   1   8       11.82       13.62      3.05 o 
   0   1   8       22.06       15.13      2.31 o 
   1   1   8       10.30        4.14      2.64 o 
   2   1   8        0.07       -0.51      1.17 o 
   3   1   8       59.40       73.55      6.31 o 
   4   1   8       14.34       16.56      3.65 o 
   5   1   8      188.80      232.28     15.87 o 
   6   1   8       10.54       -0.29      4.98 o 
   7   1   8      196.71      191.39     15.79 o 
   8   1   8        5.29        4.85      6.56 o 
 -10   2   8        0.59       17.23     10.23 o 
  -9   2   8        5.24       14.32     12.59 o 
  -8   2   8       28.47       28.77      5.50 o 
  -7   2   8       33.20       41.89      6.51 o 
  -6   2   8       73.01       80.72      7.88 o 
  -5   2   8      369.53      392.95     10.29 o 
  -4   2   8      553.14      485.56     11.13 o 
  -3   2   8        2.99       14.54      2.94 o 
  -2   2   8     1146.27     1201.12     23.04 o 
  -1   2   8     1559.69     1574.75     32.26 o 
   0   2   8      570.84      511.92     12.20 o 
   1   2   8       61.65       67.24      4.27 o 
   2   2   8       88.01       96.18      5.64 o 
   3   2   8      701.62      691.69     17.85 o 
   4   2   8     1427.59     1497.67     35.75 o 
   5   2   8       42.47       84.02      8.13 o 
   6   2   8        3.17        3.93      5.77 o 
   7   2   8       11.82        8.30      7.52 o 
   8   2   8       20.32       36.62     13.05 o 
 -10   3   8        9.99       12.07      7.80 o 
  -9   3   8        0.22        1.25      4.78 o 
  -8   3   8       73.49       87.21      9.60 o 
  -7   3   8       85.90      117.51      8.93 o 
  -6   3   8      308.03      321.21     13.54 o 
  -5   3   8      132.35      130.44      5.61 o 
  -4   3   8       26.53       25.10      3.12 o 
  -3   3   8      151.70      128.46      5.90 o 
  -2   3   8      157.35      139.84      5.19 o 
  -1   3   8        7.40       22.39      3.85 o 
   0   3   8        1.55       15.34      2.15 o 
   1   3   8        7.46        7.93      1.83 o 
   2   3   8      215.49      188.24      8.31 o 
   3   3   8        0.79        3.14      3.43 o 
   4   3   8      196.09      210.48     10.58 o 
   5   3   8      129.35      115.31      8.29 o 
   6   3   8       76.07       72.89      7.46 o 
   7   3   8        1.75       -6.09      6.09 o 
 -10   4   8        0.39       14.05     17.72 o 
  -9   4   8       29.57       38.54      9.77 o 
  -8   4   8        4.60        0.15      3.80 o 
  -7   4   8      107.76       87.29      7.98 o 
  -6   4   8      106.74      108.15      8.28 o 
  -5   4   8      355.61      328.77     11.04 o 
  -4   4   8       29.85       33.60      3.11 o 
  -3   4   8      350.68      306.09      8.14 o 
  -2   4   8      635.99      593.98     12.13 o 
  -1   4   8       38.30       61.22      3.51 o 
   0   4   8     3948.40     3806.24     58.46 o 
   1   4   8       42.63       22.49      3.57 o 
   2   4   8      335.93      343.61     12.02 o 
   3   4   8      918.45      868.00     23.48 o 
   4   4   8      142.70       93.19      8.59 o 
   5   4   8       53.78       61.40      6.88 o 
   6   4   8       84.14       92.93      9.03 o 
   7   4   8       25.45       15.28      7.10 o 
  -9   5   8        8.75       21.11      6.38 o 
  -8   5   8       53.19       65.17      8.26 o 
  -7   5   8      172.77      167.15     11.03 o 
  -6   5   8       71.36       64.92      7.23 o 
  -5   5   8      329.24      315.35     12.16 o 
  -4   5   8       38.70       21.41      2.81 o 
  -3   5   8      275.74      227.35      6.61 o 
  -2   5   8      214.91      192.76      6.38 o 
  -1   5   8      233.02      203.99      6.27 o 
   0   5   8      198.22      174.55      5.65 o 
   1   5   8      194.97      189.07     10.26 o 
   2   5   8       52.70       50.84      5.30 o 
   3   5   8      247.29      232.28     11.30 o 
   4   5   8       10.80        5.48      5.25 o 
   5   5   8      139.75      112.78     10.08 o 
   6   5   8       49.42       59.24      8.10 o 
   7   5   8       12.46        4.43      5.71 o 
  -9   6   8       40.81       23.60      6.56 o 
  -8   6   8       41.26       14.27      5.73 o 
  -7   6   8       16.17       21.13      8.84 o 
  -6   6   8      703.79      614.35     25.13 o 
  -5   6   8     1356.54     1275.31     30.76 o 
  -4   6   8       67.80       54.94      3.70 o 
  -3   6   8      299.67      291.30      8.15 o 
  -2   6   8        3.76       12.05      3.43 o 
  -1   6   8        0.03       20.46      5.42 o 
   0   6   8     2117.37     1878.40     30.15 o 
   1   6   8     1999.00     2056.58     50.09 o 
   2   6   8       85.97      103.10      7.40 o 
   3   6   8       48.33       79.25      7.61 o 
   4   6   8       16.21       29.18      5.89 o 
   5   6   8      274.33      251.89     13.64 o 
   6   6   8        0.05        4.66      4.57 o 
   7   6   8       10.09        9.36      6.58 o 
  -9   7   8        9.08       21.56      9.38 o 
  -8   7   8        6.09        4.64      5.01 o 
  -7   7   8        1.62        9.42      9.21 o 
  -6   7   8       99.53      107.10      8.90 o 
  -5   7   8      109.83       88.66      7.35 o 
  -4   7   8        0.65       12.15      7.28 o 
  -3   7   8       93.66       94.24      6.43 o 
  -2   7   8       18.38       20.40      4.00 o 
  -1   7   8      117.98      107.74      7.12 o 
   0   7   8       20.62       20.33      3.45 o 
   1   7   8       63.16       59.98      5.95 o 
   2   7   8      402.79      400.83     14.87 o 
   3   7   8       54.27       63.42      7.67 o 
   4   7   8       10.96        7.06      4.36 o 
   5   7   8       55.95       54.51      7.08 o 
   6   7   8        8.87        6.98      4.74 o 
   7   7   8        3.12       -1.29      4.64 o 
  -9   8   8       22.67       43.16      9.78 o 
  -8   8   8       11.34       34.73      9.20 o 
  -7   8   8       28.20       25.79      7.73 o 
  -6   8   8      910.63      817.32     33.08 o 
  -5   8   8      101.00       93.94      9.99 o 
  -4   8   8        8.18       20.30      5.39 o 
  -3   8   8       12.04       26.45      4.58 o 
  -2   8   8      554.46      653.68     18.23 o 
  -1   8   8      989.56      945.99     28.38 o 
   0   8   8      270.23      250.76      7.37 o 
   1   8   8        0.12        6.34      5.44 o 
   2   8   8      571.91      615.89     24.87 o 
   3   8   8      218.71      280.65     20.43 o 
   4   8   8      181.67      178.38     10.92 o 
   5   8   8       15.61       11.79      7.41 o 
   6   8   8        7.18       -0.78      3.53 o 
   7   8   8        4.05       -0.20      4.06 o 
  -9   9   8        4.62        9.57      7.19 o 
  -8   9   8        9.92        9.15      6.62 o 
  -7   9   8       10.07        8.99      6.02 o 
  -6   9   8       46.17       58.40      9.55 o 
  -5   9   8       27.54       36.16      7.36 o 
  -4   9   8      160.97      156.96      8.70 o 
  -3   9   8        3.89        9.53      4.41 o 
  -2   9   8        2.21       -0.07      2.94 o 
  -1   9   8        0.06       -2.74      4.84 o 
   0   9   8       49.03       43.79      4.87 o 
   1   9   8        5.30        9.58      5.50 o 
   2   9   8        4.06       19.79      7.39 o 
   3   9   8       28.17       54.46      7.23 o 
   4   9   8      142.74      141.73     10.10 o 
   5   9   8       14.86       27.78      8.23 o 
   6   9   8       17.74       10.40      5.42 o 
  -8  10   8        0.48        8.94      6.69 o 
  -7  10   8       11.98       15.63      7.53 o 
  -6  10   8       33.69       27.44      7.48 o 
  -5  10   8        7.19        1.25      4.58 o 
  -4  10   8      451.84      430.84     21.13 o 
  -3  10   8       76.99      116.91      8.81 o 
  -2  10   8       17.55       31.01      5.74 o 
  -1  10   8      750.67      762.03     26.87 o 
   0  10   8       27.53       38.36      5.23 o 
   1  10   8      283.16      227.58     13.66 o 
   2  10   8      113.71      152.41     10.15 o 
   3  10   8        0.70       16.94      7.78 o 
   4  10   8      199.05      164.85     11.15 o 
   5  10   8        0.06       -4.97      4.97 o 
   6  10   8        0.11        3.41      5.75 o 
  -8  11   8        0.47       15.47     11.21 o 
  -7  11   8        0.63       -6.38      6.38 o 
  -6  11   8       36.41       48.27     14.92 o 
  -5  11   8        2.46       -2.09      9.54 o 
  -4  11   8        0.00       12.50      8.40 o 
  -3  11   8        0.00        4.75      7.10 o 
  -2  11   8        0.12        4.39      3.89 o 
  -1  11   8       34.43       45.39      6.25 o 
   0  11   8        4.23        3.58      3.77 o 
   1  11   8        3.86       -1.54      4.59 o 
   2  11   8        6.18        6.49      4.13 o 
   3  11   8        1.24        7.47      5.61 o 
   4  11   8        4.89        4.66      4.63 o 
   5  11   8       46.19       51.79      8.27 o 
   6  11   8        0.46        5.55      7.45 o 
  -7  12   8        3.11       10.81      6.88 o 
  -6  12   8       51.34       27.34      8.14 o 
  -5  12   8        1.45        4.44      5.42 o 
  -4  12   8      158.43      129.48     11.83 o 
  -3  12   8      139.72      167.73     11.81 o 
  -2  12   8       39.92       55.64      7.01 o 
  -1  12   8       83.92       78.71      7.95 o 
   0  12   8       32.93       53.28      6.50 o 
   1  12   8      191.28      182.25     13.34 o 
   2  12   8        0.01        2.31      5.33 o 
   3  12   8      171.16      137.92     10.22 o 
   4  12   8       19.08       16.87      6.13 o 
   5  12   8        4.26       10.38      5.64 o 
  -7  13   8        0.79       -1.13      5.28 o 
  -6  13   8        0.80        8.40      6.73 o 
  -5  13   8        0.01       12.13     11.21 o 
  -4  13   8       17.98       42.33      8.27 o 
  -3  13   8       14.63        3.74      4.66 o 
  -2  13   8        0.23        4.04      4.59 o 
  -1  13   8       40.07       34.29      6.57 o 
   0  13   8        2.17        2.68      4.85 o 
   1  13   8        6.17       14.88      7.35 o 
   2  13   8       33.15       20.40      9.97 o 
   3  13   8        4.78       10.68      6.29 o 
   4  13   8       52.97       57.51      8.15 o 
   5  13   8        6.26       14.18      6.23 o 
  -6  14   8        2.29        3.93      6.49 o 
  -5  14   8        1.55       14.14      9.05 o 
  -4  14   8       75.35       75.40     13.24 o 
  -3  14   8       71.12       70.86      8.48 o 
  -2  14   8        6.86        5.11      4.59 o 
  -1  14   8       13.09       24.69      6.05 o 
   0  14   8       21.64        8.90      5.61 o 
   1  14   8        2.05       10.36      6.22 o 
   2  14   8        7.58       20.88      9.84 o 
   3  14   8       29.06       41.25      8.79 o 
   4  14   8       87.46       68.03     10.47 o 
  -6  15   8        1.27        2.71      6.18 o 
  -5  15   8        5.07       11.88      6.97 o 
  -4  15   8       10.00       -6.37      6.97 o 
  -3  15   8        0.03       12.77      6.72 o 
  -2  15   8        5.38        5.33      4.75 o 
  -1  15   8        0.22        1.25      3.88 o 
   0  15   8        0.62        6.61      6.03 o 
   1  15   8        0.02       -1.33      4.92 o 
   2  15   8       29.67       55.04      9.60 o 
   3  15   8        1.08        2.53      5.15 o 
  -5  16   8       31.61       39.09      9.30 o 
  -4  16   8        2.23       -0.60      5.14 o 
  -3  16   8       43.54       19.19      7.33 o 
  -2  16   8        2.61       -0.13      4.32 o 
  -1  16   8        0.11       11.06      6.23 o 
   0  16   8        0.38        2.67      6.56 o 
   1  16   8       22.17       34.06      8.44 o 
   2  16   8        0.70       12.62      6.78 o 
  -3  17   8        0.00       -3.33      5.96 o 
  -2  17   8       10.75       17.67      8.19 o 
  -1  17   8        0.59        0.43      5.00 o 
   0  17   8        1.40       -1.57      5.15 o 
   1  17   8        5.66        9.29      6.89 o 
 -10   1   9       23.76       20.59     12.00 o 
  -9   1   9        0.19        0.47     11.25 o 
  -8   1   9       53.77       76.81     12.39 o 
  -7   1   9       19.30       26.16      5.08 o 
  -6   1   9       14.06       22.90      4.14 o 
  -5   1   9       10.50       27.55      3.70 o 
  -4   1   9        0.33        4.28      2.13 o 
  -3   1   9      422.12      420.64     10.50 o 
  -2   1   9       25.10       40.91      3.33 o 
  -1   1   9      802.87      683.25     15.70 o 
   0   1   9      278.38      282.66      7.43 o 
   1   1   9       23.40       32.62      2.78 o 
   2   1   9      168.21      173.49      7.49 o 
   3   1   9      204.32      217.36     12.48 o 
   4   1   9      509.83      480.34     21.86 o 
   5   1   9      345.47      325.04     19.75 o 
   6   1   9       12.94       19.74      7.49 o 
   7   1   9       24.63       22.05      8.04 o 
 -10   2   9        0.66       -2.82      5.72 o 
  -9   2   9        4.20       12.18      8.50 o 
  -8   2   9       15.29        9.95      4.73 o 
  -7   2   9        0.77        9.01      3.77 o 
  -6   2   9        1.02        5.07      4.57 o 
  -5   2   9        2.13       -2.28      2.29 o 
  -4   2   9       52.25       56.75      4.96 o 
  -3   2   9      157.05      142.82      6.53 o 
  -2   2   9        2.38        3.04      2.44 o 
  -1   2   9       33.39       32.48      3.16 o 
   0   2   9       21.63       22.72      2.59 o 
   1   2   9        0.13        0.84      1.41 o 
   2   2   9       37.08       42.87      4.79 o 
   3   2   9      188.37      157.71      7.88 o 
   4   2   9       53.81       46.22      5.49 o 
   5   2   9       61.02       55.78      9.39 o 
   6   2   9        3.75        9.34      6.38 o 
   7   2   9       12.94       22.37      8.12 o 
 -10   3   9       20.77       26.67      8.61 o 
  -9   3   9       14.31        9.15      5.97 o 
  -8   3   9       60.24       81.43      9.94 o 
  -7   3   9       16.41       23.62      5.31 o 
  -6   3   9        1.91        2.42      3.73 o 
  -5   3   9      215.15      209.36      7.75 o 
  -4   3   9      105.48       73.81      5.32 o 
  -3   3   9       68.11       47.27      6.16 o 
  -2   3   9      572.13      550.74     13.50 o 
  -1   3   9     2685.66     2771.06     48.49 o 
   0   3   9       12.24       24.89      2.86 o 
   1   3   9       29.58       59.96      5.61 o 
   2   3   9       55.75       46.06      6.32 o 
   3   3   9       30.27       41.50      5.26 o 
   4   3   9       29.01       22.30      4.95 o 
   5   3   9      113.15      133.26     11.48 o 
   6   3   9        5.70        0.13      4.76 o 
   7   3   9        7.84        0.60      5.42 o 
  -9   4   9        0.02       11.46      6.44 o 
  -8   4   9        1.14       -0.32      3.48 o 
  -7   4   9        4.37        1.02      3.57 o 
  -6   4   9        6.39       16.51      5.65 o 
  -5   4   9        8.80        8.26      2.71 o 
  -4   4   9       60.96       55.39      4.30 o 
  -3   4   9      111.71      115.77      5.30 o 
  -2   4   9      201.27      157.59      6.29 o 
  -1   4   9        0.43        1.22      1.85 o 
   0   4   9       14.44        4.23      3.39 o 
   1   4   9      158.22      135.89      7.31 o 
   2   4   9       74.12       73.29      6.22 o 
   3   4   9       32.23       40.05      5.65 o 
   4   4   9       14.54       12.84      6.76 o 
   5   4   9        2.36        9.95      4.39 o 
   6   4   9       12.07        7.26      6.03 o 
   7   4   9       10.20        7.82      6.61 o 
  -9   5   9       28.26       39.64      7.34 o 
  -8   5   9        2.10       -4.50      4.58 o 
  -7   5   9       16.40        8.16      4.71 o 
  -6   5   9       56.20       59.22      6.63 o 
  -5   5   9       33.13       44.63      4.09 o 
  -4   5   9       34.25       60.09      4.15 o 
  -3   5   9      207.08      166.45      7.13 o 
  -2   5   9     1991.03     2080.59     34.91 o 
  -1   5   9       94.55       93.64      4.62 o 
   0   5   9        0.62        0.74      2.40 o 
   1   5   9        4.07        7.44      5.79 o 
   2   5   9      136.22      149.15      8.69 o 
   3   5   9      379.50      354.10     14.24 o 
   4   5   9       29.77       43.94      6.17 o 
   5   5   9        0.04        3.03      4.64 o 
   6   5   9        2.48        5.08      5.86 o 
   7   5   9        8.63       10.24      7.01 o 
  -9   6   9        0.00       11.16      6.76 o 
  -8   6   9       10.05       13.01      6.13 o 
  -7   6   9       11.12       24.96      5.57 o 
  -6   6   9       67.82       63.03      7.41 o 
  -5   6   9        8.78       13.08      5.64 o 
  -4   6   9       78.11       79.86      5.61 o 
  -3   6   9       63.88       46.99      3.68 o 
  -2   6   9      164.55      143.85      5.78 o 
  -1   6   9       79.13       59.30      3.96 o 
   0   6   9       20.46       16.47      5.43 o 
   1   6   9       57.97       50.75      6.93 o 
   2   6   9       34.12       35.70      5.83 o 
   3   6   9       79.04       73.08      7.32 o 
   4   6   9        0.44       -0.33      3.31 o 
   5   6   9       59.97       62.55      8.03 o 
   6   6   9        1.78        6.59      5.04 o 
   7   6   9        0.31        4.85      6.29 o 
  -9   7   9       12.19        3.91      6.37 o 
  -8   7   9        5.05        1.15      7.98 o 
  -7   7   9       60.72       99.18     11.37 o 
  -6   7   9      396.91      389.04     19.74 o 
  -5   7   9      313.59      303.17     16.86 o 
  -4   7   9        4.23       14.69      3.84 o 
  -3   7   9       22.84       12.46      3.81 o 
  -2   7   9        2.37       15.77      7.53 o 
  -1   7   9      729.71      685.60     14.48 o 
   0   7   9     2700.73     2670.65     48.63 o 
   1   7   9       93.49      103.72      7.12 o 
   2   7   9      234.44      217.09     13.48 o 
   3   7   9       57.09       76.44      7.67 o 
   4   7   9       21.28       23.59      5.89 o 
   5   7   9      193.20      170.29     11.30 o 
   6   7   9       22.72       23.09      6.02 o 
  -9   8   9        0.02       -0.96      4.98 o 
  -8   8   9        0.37        8.52      6.89 o 
  -7   8   9        7.04       25.12      7.99 o 
  -6   8   9        7.61        2.55      5.60 o 
  -5   8   9      141.96      148.96     12.18 o 
  -4   8   9       23.10       20.74      4.85 o 
  -3   8   9       38.81       42.80      5.37 o 
  -2   8   9       50.30       55.29      5.92 o 
  -1   8   9      191.87      179.78      8.92 o 
   0   8   9        9.87        5.96      2.57 o 
   1   8   9      175.19      129.75      8.13 o 
   2   8   9        9.48       15.61     10.21 o 
   3   8   9       12.41       32.16      6.20 o 
   4   8   9       30.29       30.86      8.05 o 
   5   8   9       17.87       22.42     12.26 o 
   6   8   9        4.02       13.60      5.72 o 
  -8   9   9        1.86        3.64      5.93 o 
  -7   9   9       47.45       47.21      9.44 o 
  -6   9   9       53.20       71.04      9.18 o 
  -5   9   9       14.46       26.73      7.37 o 
  -4   9   9      155.03      164.14      9.51 o 
  -3   9   9       58.78       89.77      7.47 o 
  -2   9   9      446.23      391.14     15.14 o 
  -1   9   9      223.09      225.37     10.69 o 
   0   9   9        7.15        9.55      3.45 o 
   1   9   9       18.50       24.49      4.49 o 
   2   9   9        0.02        9.68      6.97 o 
   3   9   9      349.22      329.68     15.97 o 
   4   9   9       13.16       29.00      7.41 o 
   5   9   9       11.41       10.43      5.53 o 
   6   9   9        4.21        1.91      4.51 o 
  -8  10   9        0.06       -0.62      6.58 o 
  -7  10   9        9.39       32.95      8.56 o 
  -6  10   9        0.66       -3.00      6.07 o 
  -5  10   9        0.23       11.34      5.67 o 
  -4  10   9       45.61       59.22      8.51 o 
  -3  10   9       19.95       21.15      6.24 o 
  -2  10   9        3.69       -1.63      3.51 o 
  -1  10   9       49.20       44.81      5.82 o 
   0  10   9       79.95       64.05      8.27 o 
   1  10   9        8.31        0.76      2.57 o 
   2  10   9       24.11       15.74      5.03 o 
   3  10   9        0.69       11.24      7.21 o 
   4  10   9        2.62       -0.34      4.59 o 
   5  10   9       19.10       24.74      6.71 o 
   6  10   9       48.57       56.69      8.61 o 
  -8  11   9       43.52       77.68     12.11 o 
  -7  11   9        3.94        1.46      9.88 o 
  -6  11   9        8.78       10.04      7.34 o 
  -5  11   9       87.20      100.70     11.58 o 
  -4  11   9        7.23       32.59      8.74 o 
  -3  11   9      106.33      113.11      8.72 o 
  -2  11   9       46.76       60.67      7.17 o 
  -1  11   9       16.57        6.96      5.34 o 
   0  11   9        2.55        3.20      3.38 o 
   1  11   9        3.72        3.28      5.02 o 
   2  11   9       63.42       53.20      6.78 o 
   3  11   9        1.99       10.85      6.03 o 
   4  11   9        2.13        5.55      6.98 o 
   5  11   9       35.67       45.38      8.23 o 
  -7  12   9        0.03        9.42      7.02 o 
  -6  12   9        6.99       15.28      9.97 o 
  -5  12   9        7.35       11.67      6.32 o 
  -4  12   9        0.05       14.00      6.89 o 
  -3  12   9       44.88       59.13      7.13 o 
  -2  12   9       24.93       20.65      6.33 o 
  -1  12   9        0.08        5.55      5.12 o 
   0  12   9       23.61       26.71      6.73 o 
   1  12   9        1.06       -0.34      5.15 o 
   2  12   9       13.62        9.20      5.84 o 
   3  12   9        0.83        4.36      5.44 o 
   4  12   9        0.40        0.93      5.05 o 
   5  12   9       23.72       21.12      6.72 o 
  -7  13   9        9.25       11.88      7.28 o 
  -6  13   9        0.31        5.25      6.13 o 
  -5  13   9        7.43        8.78      7.19 o 
  -4  13   9       32.41       41.62      8.62 o 
  -3  13   9        3.41        4.36      5.57 o 
  -2  13   9       32.08       28.96      6.26 o 
  -1  13   9       69.92       61.01     10.46 o 
   0  13   9      126.74      135.98      9.58 o 
   1  13   9        9.68        4.00      6.30 o 
   2  13   9       57.01       77.99     10.52 o 
   3  13   9       11.05        8.84      6.17 o 
   4  13   9       76.09       86.00     11.46 o 
  -6  14   9        1.25        0.65      4.98 o 
  -5  14   9        0.84       -0.09      5.23 o 
  -4  14   9       22.66       27.44     14.36 o 
  -3  14   9       16.58       30.10      6.92 o 
  -2  14   9        4.88        1.76      4.00 o 
  -1  14   9       16.83       24.36      9.35 o 
   0  14   9        1.47        2.73      6.71 o 
   1  14   9       28.94       17.39      7.23 o 
   2  14   9        0.73        3.33      5.41 o 
   3  14   9       45.22       60.48     10.42 o 
  -5  15   9       15.71        9.93      6.79 o 
  -4  15   9        0.30       -0.80      6.40 o 
  -3  15   9       14.62        0.16      4.87 o 
  -2  15   9        0.83       13.61      6.40 o 
  -1  15   9        1.92        4.92      4.84 o 
   0  15   9        4.92       11.83      6.96 o 
   1  15   9       18.90       18.02      7.29 o 
   2  15   9       41.51       33.52      8.50 o 
   3  15   9       26.15       32.52     11.53 o 
  -4  16   9        4.86        4.05      5.75 o 
  -3  16   9        1.03        0.76      4.37 o 
  -2  16   9       25.25       15.33     10.10 o 
  -1  16   9        0.22        0.56      4.81 o 
   0  16   9        7.65        9.80      6.42 o 
   1  16   9        0.94       11.81      7.08 o 
   2  16   9       33.64       20.87      8.25 o 
  -2  17   9        0.18       -2.57      6.03 o 
  -1  17   9        3.36        4.10      5.51 o 
   0  17   9        0.28       -0.26      5.02 o 
  -9   0  10        4.01       -0.23      6.10 o 
  -8   0  10      239.31      189.13     20.77 o 
  -7   0  10        0.09        1.52      3.65 o 
  -6   0  10       19.97       22.33      6.12 o 
  -5   0  10      601.34      616.29     32.49 o 
  -4   0  10      811.88      812.55     25.65 o 
  -3   0  10     2392.70     2419.74     59.35 o 
  -2   0  10      348.63      499.33     17.38 o 
  -1   0  10     2657.90     2795.91     64.36 o 
   0   0  10     1393.62     1405.58     35.87 o 
   1   0  10      435.08      458.37     15.53 o 
   2   0  10       26.75       27.34      3.96 o 
   3   0  10      357.38      439.38     28.46 o 
   4   0  10       14.82       28.50     11.03 o 
   5   0  10      182.76      246.82     26.17 o 
   6   0  10       12.23       14.78     15.90 o 
   7   0  10        8.50       14.42     10.44 o 
  -9   1  10        9.83       22.53      7.38 o 
  -8   1  10      140.43      153.02     13.89 o 
  -7   1  10       82.08      100.38      8.07 o 
  -6   1  10      194.13      272.54     12.00 o 
  -5   1  10      263.76      265.81      9.65 o 
  -4   1  10      119.53      103.97      5.38 o 
  -3   1  10       29.91       33.52      3.68 o 
  -2   1  10       10.99        1.47      4.35 o 
  -1   1  10        2.83       12.24      3.05 o 
   0   1  10       87.47       95.98      5.49 o 
   1   1  10      146.18      138.51      5.50 o 
   2   1  10       14.39       19.38      3.85 o 
   3   1  10      155.41      193.78     14.03 o 
   4   1  10      110.29      108.25     11.04 o 
   5   1  10      139.88      181.42     15.93 o 
   6   1  10       78.57       70.67     11.18 o 
   7   1  10        1.84       -1.27      6.98 o 
  -9   2  10       10.88       28.12     10.02 o 
  -8   2  10       19.03       16.40      6.46 o 
  -7   2  10       10.18       19.18     10.10 o 
  -6   2  10      437.61      432.22     13.03 o 
  -5   2  10      342.88      311.54     10.47 o 
  -4   2  10       58.08       61.44      5.48 o 
  -3   2  10      182.65      180.19      8.01 o 
  -2   2  10     3175.66     3213.64     53.05 o 
  -1   2  10      442.46      408.53     10.73 o 
   0   2  10      516.74      499.05     11.43 o 
   1   2  10     1147.44     1151.99     26.88 o 
   2   2  10       58.13       73.71      6.41 o 
   3   2  10      117.92      156.26      8.55 o 
   4   2  10       98.99      132.86     11.51 o 
   5   2  10        0.04        9.41      7.34 o 
   6   2  10       82.00       83.03     13.64 o 
   7   2  10        0.03        4.44      6.40 o 
  -9   3  10        9.77       15.09      6.74 o 
  -8   3  10       25.62       31.83      7.43 o 
  -7   3  10       25.93       42.20      6.09 o 
  -6   3  10      414.88      376.53     15.36 o 
  -5   3  10        3.21        7.05      2.94 o 
  -4   3  10      165.64      161.05      8.85 o 
  -3   3  10       91.63       76.54      4.80 o 
  -2   3  10       38.91       39.53      4.47 o 
  -1   3  10       31.78       34.40      4.89 o 
   0   3  10       14.47       23.51      3.39 o 
   1   3  10      231.64      235.29     10.39 o 
   2   3  10      128.67      111.30      7.36 o 
   3   3  10       72.03       70.07      6.30 o 
   4   3  10      111.64       95.74      7.44 o 
   5   3  10       28.91       53.27     12.49 o 
   6   3  10       93.99      104.03     12.93 o 
   7   3  10        8.64        6.89      6.82 o 
  -9   4  10       21.54        9.54      6.33 o 
  -8   4  10        8.14        5.33      4.25 o 
  -7   4  10        6.49       13.27      7.10 o 
  -6   4  10      442.31      452.50     17.22 o 
  -5   4  10        1.84        0.16      2.95 o 
  -4   4  10     1568.53     1495.89     32.80 o 
  -3   4  10       28.01       28.65      4.34 o 
  -2   4  10        5.58        2.88      3.19 o 
  -1   4  10     2849.84     2778.74     46.64 o 
   0   4  10      360.02      355.67     10.68 o 
   1   4  10      807.73      797.76     21.52 o 
   2   4  10      280.96      266.09     12.08 o 
   3   4  10       15.38       20.91      4.97 o 
   4   4  10      142.08      145.59     10.14 o 
   5   4  10        2.09       -5.95      5.95 o 
   6   4  10        2.91        6.29      7.17 o 
  -9   5  10       13.44       17.97      9.80 o 
  -8   5  10        0.70        4.04      5.67 o 
  -7   5  10      119.54      131.51     11.52 o 
  -6   5  10        0.53        0.55      4.73 o 
  -5   5  10      190.80      155.83      7.48 o 
  -4   5  10       11.53        2.63      2.61 o 
  -3   5  10        8.25       10.66      2.93 o 
  -2   5  10       62.44       62.52      4.45 o 
  -1   5  10        7.24        0.23      3.12 o 
   0   5  10       18.49       25.38      5.11 o 
   1   5  10      135.89      133.93      8.35 o 
   2   5  10      238.71      213.71     11.69 o 
   3   5  10       41.14       49.94      8.30 o 
   4   5  10      139.73      113.79      9.22 o 
   5   5  10        1.98       17.95      7.11 o 
   6   5  10       17.91       14.22      7.25 o 
  -9   6  10        3.05       -0.85      5.31 o 
  -8   6  10        0.36        3.22      5.23 o 
  -7   6  10      361.41      339.96     18.67 o 
  -6   6  10       11.57       25.99      5.10 o 
  -5   6  10       74.78       72.43      6.80 o 
  -4   6  10      270.44      210.99     11.90 o 
  -3   6  10      841.63      859.08     24.64 o 
  -2   6  10     1122.34     1120.12     62.32 o 
  -1   6  10      739.04      741.79     16.34 o 
   0   6  10        1.12        5.73      2.98 o 
   1   6  10      152.36      120.13     10.70 o 
   2   6  10      466.51      449.38     17.07 o 
   3   6  10       70.87       71.61      7.26 o 
   4   6  10      121.09      123.27     12.77 o 
   5   6  10       19.39       15.44      6.54 o 
   6   6  10        3.65        2.19      5.35 o 
  -9   7  10       10.45        6.50      7.62 o 
  -8   7  10        5.92        7.45      6.18 o 
  -7   7  10       16.22       34.09      7.60 o 
  -6   7  10        9.54       25.48      6.64 o 
  -5   7  10        5.28        2.32      4.45 o 
  -4   7  10        1.24        3.10      3.44 o 
  -3   7  10      258.67      234.81     11.00 o 
  -2   7  10       12.83       19.91      4.42 o 
  -1   7  10       15.05       13.49      4.67 o 
   0   7  10       30.88       31.87      4.68 o 
   1   7  10        5.02        1.93      3.32 o 
   2   7  10       65.94       79.09      7.59 o 
   3   7  10       18.21       20.95      5.37 o 
   4   7  10       34.81       36.16      6.56 o 
   5   7  10        8.52        5.80      4.74 o 
   6   7  10        5.22       18.05      7.58 o 
  -8   8  10        2.13        8.57      7.33 o 
  -7   8  10       73.15       83.15     15.94 o 
  -6   8  10       66.13       83.02      9.90 o 
  -5   8  10      122.68      143.80     12.94 o 
  -4   8  10     1040.22     1021.37     30.19 o 
  -3   8  10       62.67       68.58      7.08 o 
  -2   8  10        2.26       20.27     10.10 o 
  -1   8  10       44.34       40.15      5.11 o 
   0   8  10      862.18      760.94     28.23 o 
   1   8  10      349.53      362.66     14.26 o 
   2   8  10        0.18        8.94      5.43 o 
   3   8  10       11.20       13.01      5.42 o 
   4   8  10        0.63        1.68      4.21 o 
   5   8  10       52.11       39.50      7.60 o 
   6   8  10       13.66       12.35      7.01 o 
  -8   9  10       10.61       15.45      7.47 o 
  -7   9  10        1.51        3.14      5.70 o 
  -6   9  10        4.39        2.99      5.20 o 
  -5   9  10        5.31        6.02      5.28 o 
  -4   9  10       29.14       25.53      5.49 o 
  -3   9  10      145.90      135.73      9.12 o 
  -2   9  10       39.91       60.15      6.68 o 
  -1   9  10        6.60        8.48      5.01 o 
   0   9  10       55.03       53.00      7.95 o 
   1   9  10       30.28       36.28      5.33 o 
   2   9  10        2.86       21.19     11.17 o 
   3   9  10        5.28       14.04      5.28 o 
   4   9  10        0.64        3.90      4.56 o 
   5   9  10       36.11       55.69     10.17 o 
  -8  10  10       66.98       55.18     10.96 o 
  -7  10  10        8.95       16.38      9.24 o 
  -6  10  10       23.40       24.59      7.48 o 
  -5  10  10      171.16      184.32     13.68 o 
  -4  10  10        8.70        3.57      4.64 o 
  -3  10  10      328.34      367.75     15.78 o 
  -2  10  10      253.82      244.95     12.12 o 
  -1  10  10       42.06       51.03      5.99 o 
   0  10  10      159.91      156.52     12.60 o 
   1  10  10        5.82       11.39      6.95 o 
   2  10  10       12.15       18.22      5.15 o 
   3  10  10       84.19       84.59     10.69 o 
   4  10  10        0.14       -2.44      5.27 o 
   5  10  10       19.86       14.04      7.45 o 
  -7  11  10        2.24       16.65      7.57 o 
  -6  11  10        0.24        9.74      6.53 o 
  -5  11  10        4.50        7.27      6.03 o 
  -4  11  10       22.42        5.98      6.03 o 
  -3  11  10       10.63       11.25      4.62 o 
  -2  11  10       49.65       44.10      6.44 o 
  -1  11  10       10.48       16.65      6.03 o 
   0  11  10        8.67       13.07      5.98 o 
   1  11  10        1.13        0.93      4.69 o 
   2  11  10        0.15       14.68      6.65 o 
   3  11  10       20.77       29.57      7.61 o 
   4  11  10        0.83       -2.25      4.59 o 
   5  11  10       35.23       55.90      8.74 o 
  -7  12  10       12.64       -3.47      5.84 o 
  -6  12  10        0.04        1.38      5.32 o 
  -5  12  10       58.90       54.68      9.44 o 
  -4  12  10       21.97       31.64      7.94 o 
  -3  12  10       91.54      101.20      9.02 o 
  -2  12  10        0.24       18.65      7.21 o 
  -1  12  10        1.95        1.51      3.67 o 
   0  12  10       15.23        8.27      9.44 o 
   1  12  10        0.97        8.33      6.06 o 
   2  12  10       13.79       11.78      6.46 o 
   3  12  10       27.59       30.51      8.40 o 
   4  12  10        2.91       17.27     12.07 o 
  -6  13  10        0.32       -0.77      5.21 o 
  -5  13  10        2.43        0.11      5.45 o 
  -4  13  10        5.39       13.54      9.48 o 
  -3  13  10       54.88       43.12      7.02 o 
  -2  13  10        0.05        2.93      4.04 o 
  -1  13  10        0.28       15.90      5.41 o 
   0  13  10        6.20        5.18      5.98 o 
   1  13  10        1.41       -0.58      5.57 o 
   2  13  10        2.72        3.01      5.32 o 
   3  13  10        1.05       -0.92      4.93 o 
  -5  14  10        0.06        6.13      6.44 o 
  -4  14  10       33.66       42.25      8.54 o 
  -3  14  10        4.64       15.67      6.78 o 
  -2  14  10      123.48       84.76      9.30 o 
  -1  14  10        4.09        0.33      4.69 o 
   0  14  10        4.48        6.35      6.09 o 
   1  14  10        4.85       12.13      6.90 o 
   2  14  10       24.19       26.52      9.23 o 
   3  14  10        0.08        0.53      4.86 o 
  -5  15  10        1.01       -3.95      6.22 o 
  -4  15  10        3.33        2.17      6.95 o 
  -3  15  10        2.64        3.52      6.60 o 
  -2  15  10        4.84       -2.44      4.33 o 
  -1  15  10       11.25        1.54      5.28 o 
   0  15  10        1.68        2.84      5.81 o 
   1  15  10        1.10        9.13      8.34 o 
   2  15  10       10.93        5.42      6.24 o 
  -3  16  10       11.32       23.60     14.95 o 
  -2  16  10        0.00        6.13      7.42 o 
  -1  16  10        2.74        1.18      5.63 o 
   0  16  10        1.28       -2.19      5.41 o 
  -9   1  11        8.24       26.39      9.69 o 
  -8   1  11       81.37       58.60     11.28 o 
  -7   1  11      291.09      257.81     12.83 o 
  -6   1  11        0.04        2.29      2.89 o 
  -5   1  11        2.22        1.66      4.14 o 
  -4   1  11       34.01       29.42      4.49 o 
  -3   1  11      425.54      421.18     12.30 o 
  -2   1  11       46.43       51.67      4.37 o 
  -1   1  11       48.39       48.99      4.22 o 
   0   1  11       71.02       74.76      5.35 o 
   1   1  11      141.19      157.01      6.39 o 
   2   1  11       15.83       27.38      4.96 o 
   3   1  11        4.62        4.20      4.51 o 
   4   1  11      155.41      172.79     13.81 o 
   5   1  11      133.49      127.33     13.34 o 
   6   1  11       61.67       62.79     11.79 o 
  -9   2  11        1.77        9.79      7.80 o 
  -8   2  11       30.34       32.25     10.69 o 
  -7   2  11       40.63       30.57      8.14 o 
  -6   2  11        1.61        4.79      2.88 o 
  -5   2  11        6.45        8.41      4.81 o 
  -4   2  11        5.05       14.37      4.74 o 
  -3   2  11       37.42       50.46      6.69 o 
  -2   2  11        3.11        7.96      3.43 o 
  -1   2  11       31.36       25.47      3.59 o 
   0   2  11        2.59        9.80      4.31 o 
   1   2  11       40.89       74.61     11.98 o 
   2   2  11       21.47       30.20      4.83 o 
   3   2  11       54.67       37.40      7.69 o 
   4   2  11       16.27       20.34      6.57 o 
   5   2  11        7.41        0.85      5.76 o 
   6   2  11        7.23        6.65      7.25 o 
  -9   3  11        7.74       12.91      9.04 o 
  -8   3  11        9.98        3.68      3.79 o 
  -7   3  11        2.53       -1.36      3.37 o 
  -6   3  11       52.71       58.46      6.65 o 
  -5   3  11        6.22        9.91      4.11 o 
  -4   3  11        7.56       12.16      4.44 o 
  -3   3  11       50.05       59.13      4.74 o 
  -2   3  11       34.71       28.15      3.97 o 
  -1   3  11       92.01       78.84      5.16 o 
   0   3  11        6.71       15.71      3.35 o 
   1   3  11       24.66       45.51      5.76 o 
   2   3  11        0.54        9.11      3.99 o 
   3   3  11       17.22        8.84      3.76 o 
   4   3  11       36.36       35.25      7.59 o 
   5   3  11      146.24      152.43     14.75 o 
   6   3  11        9.33        4.84      6.77 o 
  -9   4  11        0.45       -6.08      7.50 o 
  -8   4  11        0.36        4.74      4.54 o 
  -7   4  11       21.97       28.87      5.79 o 
  -6   4  11        8.34        5.33      3.76 o 
  -5   4  11       33.84       32.44      4.25 o 
  -4   4  11        0.58        0.52      2.43 o 
  -3   4  11       47.22       60.83      5.52 o 
  -2   4  11       38.25       29.62      5.22 o 
  -1   4  11        8.31        7.62      2.71 o 
   0   4  11       15.34       17.84      4.94 o 
   1   4  11      113.63      103.43      7.90 o 
   2   4  11      107.12      113.17      8.17 o 
   3   4  11        9.40        9.87      4.98 o 
   4   4  11       22.26        8.24      5.99 o 
   5   4  11       36.11       69.88     10.87 o 
   6   4  11        0.52        3.10      5.89 o 
  -9   5  11        2.14        2.61      6.81 o 
  -8   5  11        5.67        4.88      4.97 o 
  -7   5  11      129.83      117.45      9.39 o 
  -6   5  11        0.00       -3.82      3.82 o 
  -5   5  11       15.97        5.94      3.02 o 
  -4   5  11      248.16      294.32     10.00 o 
  -3   5  11       67.42       54.57      6.22 o 
  -2   5  11      150.20      155.03      7.87 o 
  -1   5  11       62.24       53.81      4.37 o 
   0   5  11       10.06       18.57      5.64 o 
   1   5  11        5.12       26.46      5.20 o 
   2   5  11      201.70      219.99     11.65 o 
   3   5  11       41.41       35.48      5.96 o 
   4   5  11       40.14       43.71      6.56 o 
   5   5  11        0.09        1.54      5.07 o 
   6   5  11        4.65       -1.95      5.59 o 
  -9   6  11        2.53       -4.86      7.95 o 
  -8   6  11        0.99        0.17      3.97 o 
  -7   6  11        0.09        1.74      5.78 o 
  -6   6  11       23.78       11.74      8.79 o 
  -5   6  11       78.72       83.72      9.33 o 
  -4   6  11       29.99       49.40      6.21 o 
  -3   6  11        7.89       21.57      4.43 o 
  -2   6  11       29.69       35.26      5.66 o 
  -1   6  11      135.57      104.75      6.77 o 
   0   6  11      134.11      102.80      7.50 o 
   1   6  11        6.33        3.15      4.66 o 
   2   6  11       22.43       25.88     10.72 o 
   3   6  11       27.97       24.05      6.76 o 
   4   6  11       15.49       29.44      9.32 o 
   5   6  11       37.01       15.70      7.14 o 
   6   6  11        4.44       -0.78      5.23 o 
  -8   7  11        0.65        0.64      5.01 o 
  -7   7  11       64.29       54.39      8.93 o 
  -6   7  11        1.22        9.27      5.59 o 
  -5   7  11     1305.29     1272.53     42.94 o 
  -4   7  11      135.93       88.67      7.57 o 
  -3   7  11      298.88      341.61     14.16 o 
  -2   7  11      168.01      162.47     11.31 o 
  -1   7  11        2.09        4.31      2.44 o 
   0   7  11     1008.47      933.00     28.25 o 
   1   7  11       30.31       33.93      5.76 o 
   2   7  11      172.94      149.51     10.19 o 
   3   7  11       17.00       22.21      5.79 o 
   4   7  11       67.69       69.74      8.40 o 
   5   7  11       79.22       64.51     10.39 o 
  -8   8  11        0.63        1.55      5.32 o 
  -7   8  11        0.00        2.87      4.96 o 
  -6   8  11        8.14       17.39      8.96 o 
  -5   8  11        0.24        9.20      5.35 o 
  -4   8  11       24.01       28.86      5.34 o 
  -3   8  11        2.79       11.79      9.08 o 
  -2   8  11       42.22       40.17      7.37 o 
  -1   8  11        0.03        6.41      4.73 o 
   0   8  11      112.51       86.65      7.01 o 
   1   8  11       66.27       46.39      6.08 o 
   2   8  11        5.41       -1.32      3.70 o 
   3   8  11        2.76        2.56      4.03 o 
   4   8  11        1.48       -0.21      3.89 o 
   5   8  11       31.22       33.37      8.88 o 
  -8   9  11        7.18       11.95      9.94 o 
  -7   9  11       65.92       82.91     11.75 o 
  -6   9  11        4.04        7.83      5.74 o 
  -5   9  11        0.02        0.96      4.23 o 
  -4   9  11      117.92      139.84      9.93 o 
  -3   9  11       74.07       95.55      8.54 o 
  -2   9  11      131.17      154.19     11.85 o 
  -1   9  11        1.30       10.26      4.08 o 
   0   9  11        1.36        5.64      9.69 o 
   1   9  11       31.39       49.28      8.59 o 
   2   9  11       55.38       57.44      9.75 o 
   3   9  11       14.78       15.14      6.74 o 
   4   9  11       12.65        4.70      4.98 o 
   5   9  11        1.78       -3.61      5.23 o 
  -7  10  11        3.30        4.72      6.58 o 
  -6  10  11        0.57        2.82      5.34 o 
  -5  10  11        1.47        0.92      4.19 o 
  -4  10  11        0.10       40.18     30.35 o 
  -3  10  11       34.14       35.29      6.71 o 
  -2  10  11       13.57        2.55      2.87 o 
  -1  10  11       15.50        8.17      5.73 o 
   0  10  11        9.28       14.38      7.28 o 
   1  10  11        4.65       12.89      6.18 o 
   2  10  11       29.42       34.62      8.21 o 
   3  10  11        8.92       13.57      6.26 o 
   4  10  11        0.49        6.33      4.92 o 
  -7  11  11        2.96       19.00     10.30 o 
  -6  11  11       11.74       16.19      7.09 o 
  -5  11  11       26.03       40.46      9.37 o 
  -4  11  11       14.26       33.85      8.89 o 
  -3  11  11       33.93       46.89      6.83 o 
  -2  11  11       49.19       53.05      7.90 o 
  -1  11  11        0.24        2.73      7.07 o 
   0  11  11        0.84       -1.16      4.48 o 
   1  11  11        6.73       15.82     11.28 o 
   2  11  11        0.10       -0.28      4.52 o 
   3  11  11        3.03       12.02      9.70 o 
   4  11  11        2.41       -3.91      5.28 o 
  -6  12  11        1.51       -2.24      5.43 o 
  -5  12  11        8.43       14.84     10.12 o 
  -4  12  11        0.20       11.19      6.13 o 
  -3  12  11        4.01        0.87      3.55 o 
  -2  12  11       23.13       18.75      5.96 o 
  -1  12  11        0.28       -5.55      5.55 o 
   0  12  11        6.78        0.00      5.12 o 
   1  12  11        3.38        2.97      7.68 o 
   2  12  11        4.65        8.74      6.32 o 
   3  12  11        1.54       -2.63      5.53 o 
  -6  13  11        7.65       10.11      6.88 o 
  -5  13  11        0.97        1.88      5.20 o 
  -4  13  11       40.71       25.31      8.85 o 
  -3  13  11       19.74       19.48      5.78 o 
  -2  13  11       57.38       49.48      7.45 o 
  -1  13  11        1.15        6.20      5.84 o 
   0  13  11        8.18        4.74      5.71 o 
   1  13  11       19.77        4.94      5.82 o 
   2  13  11        5.60       11.61      7.35 o 
   3  13  11        0.05        5.28      6.04 o 
  -5  14  11        0.70       -1.66      5.49 o 
  -4  14  11        6.34       11.74      6.74 o 
  -3  14  11        5.07        1.92      5.00 o 
  -2  14  11        0.16        3.17      5.97 o 
  -1  14  11       24.50       29.13      8.30 o 
   0  14  11        0.73        0.91      5.77 o 
   1  14  11       12.20       21.05     10.14 o 
   2  14  11        0.13       16.41      7.70 o 
  -4  15  11       34.08       46.61     11.74 o 
  -3  15  11        0.12        2.21      5.52 o 
  -2  15  11        0.86        3.00      6.28 o 
  -1  15  11        0.92        8.02      7.94 o 
   0  15  11        2.96        0.21      5.52 o 
   1  15  11        0.89       25.13     11.61 o 
  -9   0  12       42.19       73.39     23.63 o 
  -8   0  12       54.14       46.44     19.76 o 
  -7   0  12      492.07      457.01     30.85 o 
  -6   0  12      239.89      198.95     18.88 o 
  -5   0  12        0.02       -1.64      4.09 o 
  -4   0  12      257.85      221.08     20.90 o 
  -3   0  12       15.76       12.66      4.84 o 
  -2   0  12      348.53      278.84     13.87 o 
  -1   0  12     1682.23     1789.69     51.48 o 
   0   0  12       95.57       67.79      7.72 o 
   1   0  12      790.97      782.43     35.66 o 
   2   0  12      255.54      259.58     21.85 o 
   3   0  12       50.57       93.97     14.52 o 
   4   0  12      123.94      139.99     22.49 o 
   5   0  12       59.51       51.61     14.42 o 
  -9   1  12        6.54       11.47      7.50 o 
  -8   1  12        6.67        1.99      5.23 o 
  -7   1  12      112.12      109.60      8.80 o 
  -6   1  12       58.01       80.26      6.33 o 
  -5   1  12       38.02       44.90      5.98 o 
  -4   1  12       31.71       30.38      4.87 o 
  -3   1  12        6.14       17.08      5.80 o 
  -2   1  12        0.55       -0.62      2.51 o 
  -1   1  12        1.82       10.05      4.46 o 
   0   1  12       12.56       25.24      4.74 o 
   1   1  12       65.30       78.20      6.55 o 
   2   1  12       61.65       79.01      8.97 o 
   3   1  12       76.97       85.68     10.43 o 
   4   1  12       90.17      108.63     11.72 o 
   5   1  12       16.51       10.86      7.10 o 
  -9   2  12       45.52       53.94     10.52 o 
  -8   2  12        7.95        7.24      6.47 o 
  -7   2  12       16.93       24.68      5.49 o 
  -6   2  12        0.02       -1.15      3.66 o 
  -5   2  12      340.22      349.72     14.23 o 
  -4   2  12      110.30       91.32      6.24 o 
  -3   2  12      102.22      106.42      6.16 o 
  -2   2  12      695.44      679.13     17.30 o 
  -1   2  12        1.86        7.34      4.55 o 
   0   2  12     1356.67     1234.90     25.68 o 
   1   2  12      118.46      138.09      8.40 o 
   2   2  12       68.00       84.39      7.05 o 
   3   2  12      113.90      120.24     11.41 o 
   4   2  12        0.34        2.82      5.71 o 
   5   2  12      129.05      121.70     14.04 o 
  -9   3  12       13.78       11.06      7.87 o 
  -8   3  12       22.49       25.31      7.60 o 
  -7   3  12       30.71       40.48      6.76 o 
  -6   3  12       29.75       33.42      5.44 o 
  -5   3  12       22.01       29.36      5.44 o 
  -4   3  12       29.35       27.62      4.66 o 
  -3   3  12        3.84        8.24      5.69 o 
  -2   3  12        0.78        0.73      2.50 o 
  -1   3  12        3.09        8.48      3.18 o 
   0   3  12       39.32       66.56      8.88 o 
   1   3  12       54.18       51.85      6.01 o 
   2   3  12      110.14      104.51      8.86 o 
   3   3  12      108.81       82.31      9.47 o 
   4   3  12        0.59        3.02      5.77 o 
   5   3  12      134.64      109.66     13.53 o 
  -9   4  12        0.88       15.94     15.86 o 
  -8   4  12       24.20       26.27      7.74 o 
  -7   4  12       12.97       30.64      6.22 o 
  -6   4  12       41.69       50.74     11.94 o 
  -5   4  12       83.66       84.41      7.23 o 
  -4   4  12      120.80      126.28      7.06 o 
  -3   4  12      245.99      246.58      9.76 o 
  -2   4  12      189.42      214.61      9.93 o 
  -1   4  12      153.13      147.22      8.14 o 
   0   4  12      469.90      487.51     16.61 o 
   1   4  12       42.90       37.60      5.62 o 
   2   4  12      199.78      211.52     11.22 o 
   3   4  12       79.56       95.25     15.30 o 
   4   4  12        1.07        3.52      8.91 o 
   5   4  12        6.88       14.49      7.33 o 
  -8   5  12       16.05       10.31      6.49 o 
  -7   5  12        4.57       12.70      6.89 o 
  -6   5  12        0.28        2.92      6.11 o 
  -5   5  12       93.85       82.58      5.98 o 
  -4   5  12        2.22        3.35      2.79 o 
  -3   5  12       13.04       17.60      5.09 o 
  -2   5  12        5.28        4.85      4.65 o 
  -1   5  12       39.30       44.54      4.53 o 
   0   5  12      212.35      214.49     13.17 o 
   1   5  12        9.28       10.32      6.83 o 
   2   5  12       30.10       41.66      6.07 o 
   3   5  12        5.57        6.55      4.93 o 
   4   5  12       70.26       64.77      9.77 o 
   5   5  12       24.19       33.73      9.35 o 
  -8   6  12        1.41       19.39     16.89 o 
  -7   6  12        6.61        6.08      5.35 o 
  -6   6  12       49.84       64.93     14.43 o 
  -5   6  12      613.59      585.59     24.43 o 
  -4   6  12       38.42       32.58      5.44 o 
  -3   6  12      260.46      279.62     12.40 o 
  -2   6  12        1.83       16.08      3.71 o 
  -1   6  12      313.73      320.11     10.45 o 
   0   6  12     1246.34     1209.15     33.32 o 
   1   6  12       64.43       77.95      7.76 o 
   2   6  12       24.03       21.01      5.77 o 
   3   6  12       21.95       27.82      5.95 o 
   4   6  12       85.54      100.67     11.40 o 
   5   6  12       43.31       65.64     15.02 o 
  -8   7  12        0.20       -0.95      4.94 o 
  -7   7  12        9.90        7.72      5.82 o 
  -6   7  12       14.49       21.47      6.96 o 
  -5   7  12        0.33       -4.23      5.09 o 
  -4   7  12        7.76       12.98      4.81 o 
  -3   7  12       13.21        4.73      4.00 o 
  -2   7  12       46.04       54.40      6.89 o 
  -1   7  12        5.28       14.92      6.61 o 
   0   7  12       71.46       64.84      7.28 o 
   1   7  12       33.70       27.28      5.58 o 
   2   7  12       53.86       51.66      6.92 o 
   3   7  12        1.41        4.45      7.58 o 
   4   7  12        0.10       -1.87      6.45 o 
   5   7  12       23.72       12.98      9.04 o 
  -8   8  12       12.18       11.48      6.81 o 
  -7   8  12       54.83       70.33      9.91 o 
  -6   8  12        7.78       22.31      9.72 o 
  -5   8  12       38.03       19.95      6.69 o 
  -4   8  12      393.94      419.20     17.12 o 
  -3   8  12       68.07      103.64      7.97 o 
  -2   8  12      344.66      373.83     15.31 o 
  -1   8  12        9.52        8.66      6.48 o 
   0   8  12      107.00       99.51     10.12 o 
   1   8  12      175.03      162.02     10.59 o 
   2   8  12       47.54       47.66      9.46 o 
   3   8  12       65.00       60.50      7.86 o 
   4   8  12        3.41        6.09      5.08 o 
  -7   9  12        0.00       17.66     10.69 o 
  -6   9  12        1.36        4.49      5.44 o 
  -5   9  12        1.38       11.28     11.39 o 
  -4   9  12       15.99       25.71      5.53 o 
  -3   9  12       43.60       32.44      6.16 o 
  -2   9  12        0.52       -3.00      5.76 o 
  -1   9  12       32.56       31.38      8.46 o 
   0   9  12        1.57        3.84      5.34 o 
   1   9  12       18.73       11.76      6.37 o 
   2   9  12        0.00       11.34      6.55 o 
   3   9  12       31.38       29.46      7.40 o 
   4   9  12        6.57        6.50      5.13 o 
  -7  10  12       16.07       28.98      8.30 o 
  -6  10  12       45.55       41.35      9.26 o 
  -5  10  12        7.22       15.41      8.19 o 
  -4  10  12       76.53      100.74     11.08 o 
  -3  10  12        3.18        6.83      4.18 o 
  -2  10  12       29.08       44.22      6.35 o 
  -1  10  12      126.93      146.14     13.11 o 
   0  10  12        7.41       21.02      7.13 o 
   1  10  12       41.76       40.10      8.32 o 
   2  10  12        1.31        3.42      5.27 o 
   3  10  12        0.12       34.06     21.70 o 
   4  10  12       21.62       16.59      8.98 o 
  -6  11  12        6.89        9.14      6.56 o 
  -5  11  12        5.25       -0.53      4.52 o 
  -4  11  12        1.28       22.50     15.90 o 
  -3  11  12        0.36        0.41      3.76 o 
  -2  11  12       24.35       14.62      5.04 o 
  -1  11  12       10.46        6.45      5.73 o 
   0  11  12        8.43       13.34      6.58 o 
   1  11  12       15.42       17.75      7.26 o 
   2  11  12        0.10       -0.06      4.85 o 
   3  11  12        3.97        8.54      6.57 o 
  -6  12  12       48.65       90.12     17.29 o 
  -5  12  12        1.75       -1.39      6.10 o 
  -4  12  12       29.18       33.78      9.36 o 
  -3  12  12       33.67       56.83      7.66 o 
  -2  12  12        2.01        1.11      5.92 o 
  -1  12  12       60.77       60.57     10.23 o 
   0  12  12       61.14       90.65     11.52 o 
   1  12  12       81.90       87.68     11.51 o 
   2  12  12        0.05        2.91      5.51 o 
  -5  13  12        0.01       19.58      7.95 o 
  -4  13  12        0.07        6.64      5.86 o 
  -3  13  12       11.10       16.22      6.52 o 
  -2  13  12        4.90       18.04      7.61 o 
  -1  13  12        9.83       11.97      9.82 o 
   0  13  12        6.01        0.27      4.83 o 
   1  13  12        0.82        3.72      6.10 o 
   2  13  12       10.98        4.81      6.13 o 
  -4  14  12       12.91       18.55      7.63 o 
  -3  14  12        7.69        7.43      7.86 o 
  -2  14  12        0.05       -4.82      6.08 o 
  -1  14  12        2.46       18.07     14.99 o 
   0  14  12       60.39       56.58     10.95 o 
  -8   1  13        1.26        9.57      6.21 o 
  -7   1  13       92.47       90.20     10.08 o 
  -6   1  13       18.47       16.36      5.62 o 
  -5   1  13      400.83      411.18     13.91 o 
  -4   1  13        0.01        6.24      3.60 o 
  -3   1  13       58.54       72.70      5.52 o 
  -2   1  13       51.48       60.01      5.87 o 
  -1   1  13      165.33      179.65      8.10 o 
   0   1  13        0.35        1.66      2.59 o 
   1   1  13       93.46      101.16      9.42 o 
   2   1  13        4.56        8.57      5.12 o 
   3   1  13        0.00        1.90      5.54 o 
   4   1  13        4.79        8.92      6.23 o 
   5   1  13        3.69        6.44      6.60 o 
  -8   2  13        1.25        7.71      5.99 o 
  -7   2  13        2.93        7.96      4.58 o 
  -6   2  13        1.76       10.26      3.95 o 
  -5   2  13       11.44       13.09      4.23 o 
  -4   2  13       18.22       11.91      4.37 o 
  -3   2  13        1.52        0.30      3.12 o 
  -2   2  13        6.63        6.52      3.00 o 
  -1   2  13       11.30        6.39      2.93 o 
   0   2  13       33.00       40.37      5.69 o 
   1   2  13       17.34       13.25      4.16 o 
   2   2  13       17.19       13.87      5.86 o 
   3   2  13        5.12        3.28      7.70 o 
   4   2  13        0.07        3.13      5.48 o 
   5   2  13        7.11       -0.93      6.62 o 
  -8   3  13       44.18       47.79      8.81 o 
  -7   3  13       19.82        9.10      5.00 o 
  -6   3  13      112.75       97.94      8.44 o 
  -5   3  13       44.06       43.30      5.24 o 
  -4   3  13        0.43        2.61      3.22 o 
  -3   3  13      470.03      449.72     15.81 o 
  -2   3  13       72.17       80.93      6.36 o 
  -1   3  13       25.99       35.77      4.49 o 
   0   3  13      305.42      309.20     13.27 o 
   1   3  13       18.92        3.78      4.58 o 
   2   3  13       48.00       70.88      9.32 o 
   3   3  13        3.61       18.25     10.49 o 
   4   3  13        1.14        2.36      6.00 o 
   5   3  13        1.18        8.29      7.31 o 
  -8   4  13        3.58       -0.34      5.23 o 
  -7   4  13        1.38        7.05      5.29 o 
  -6   4  13       21.71       20.36      5.19 o 
  -5   4  13       20.72       21.89      4.22 o 
  -4   4  13       64.08       43.39      4.95 o 
  -3   4  13       26.64       29.81      4.30 o 
  -2   4  13       11.82       18.84      6.43 o 
  -1   4  13        9.95       12.78      4.00 o 
   0   4  13       35.99       34.13      5.94 o 
   1   4  13       45.74       53.21      6.46 o 
   2   4  13        9.82       14.39      5.10 o 
   3   4  13       14.02       11.53      6.39 o 
   4   4  13        7.33        2.58      5.77 o 
   5   4  13        0.58        6.78      6.57 o 
  -8   5  13        0.09        9.34      5.98 o 
  -7   5  13        1.06        3.33      6.11 o 
  -6   5  13      120.49      117.20     10.85 o 
  -5   5  13       27.93       31.97      5.66 o 
  -4   5  13      174.06      175.60     10.30 o 
  -3   5  13      352.53      355.04     12.27 o 
  -2   5  13      378.32      360.72     13.00 o 
  -1   5  13      190.35      187.41      9.98 o 
   0   5  13        9.68       17.82      4.44 o 
   1   5  13       87.63       90.30      8.51 o 
   2   5  13       23.46       23.26      7.55 o 
   3   5  13        0.42       -1.10      7.02 o 
   4   5  13        9.86       14.05     11.25 o 
  -8   6  13        0.00       -1.24      5.12 o 
  -7   6  13        2.96        0.81      4.99 o 
  -6   6  13        4.95        8.48      5.54 o 
  -5   6  13        8.76       20.66      6.27 o 
  -4   6  13       60.21       63.83      7.11 o 
  -3   6  13        0.01        3.64      6.50 o 
  -2   6  13        1.49        4.83      4.46 o 
  -1   6  13       77.91       66.21      6.62 o 
   0   6  13        5.23       19.24      7.01 o 
   1   6  13       84.39       99.42     10.35 o 
   2   6  13       18.52       21.87      5.53 o 
   3   6  13        1.53        0.23      4.89 o 
   4   6  13        3.50       12.47      8.39 o 
  -7   7  13       21.69       21.06      7.33 o 
  -6   7  13        0.46        6.14      7.22 o 
  -5   7  13        0.12       -3.89      4.60 o 
  -4   7  13       25.75       43.98      6.38 o 
  -3   7  13     1124.47     1144.90     34.98 o 
  -2   7  13      114.33      117.87      9.75 o 
  -1   7  13      152.66      132.52     11.78 o 
   0   7  13      173.78      163.67     10.04 o 
   1   7  13      147.84      176.45     14.19 o 
   2   7  13       58.28       54.50      7.77 o 
   3   7  13       13.26       18.14      5.96 o 
   4   7  13        2.43        7.20      6.04 o 
  -7   8  13        0.17       -7.37      7.70 o 
  -6   8  13        2.04       -0.48      4.66 o 
  -5   8  13        0.08        4.58      4.94 o 
  -4   8  13        8.23       15.56      8.69 o 
  -3   8  13        7.78       10.59      4.91 o 
  -2   8  13      140.67      140.58      9.67 o 
  -1   8  13        0.02        3.85      4.96 o 
   0   8  13        1.11       -1.99      7.99 o 
   1   8  13       21.70       38.89      8.45 o 
   2   8  13       17.86       13.90      5.32 o 
   3   8  13        0.66        5.73      5.04 o 
  -7   9  13       28.33       46.36      9.78 o 
  -6   9  13       41.98       40.27      8.69 o 
  -5   9  13       46.23       60.18     10.49 o 
  -4   9  13      102.81      107.16     10.03 o 
  -3   9  13       90.15       79.39      7.58 o 
  -2   9  13      207.55      222.65     15.90 o 
  -1   9  13       30.97       26.53      7.31 o 
   0   9  13        0.43        0.40      4.31 o 
   1   9  13       42.90       37.21      9.12 o 
   2   9  13       75.47       65.88      9.77 o 
   3   9  13        0.86       -2.23      5.12 o 
  -6  10  13        4.07       -0.14      4.84 o 
  -5  10  13        4.52        2.28      5.49 o 
  -4  10  13        9.32       25.69      6.94 o 
  -3  10  13       11.07       16.11      5.58 o 
  -2  10  13        2.24       -4.07      5.21 o 
  -1  10  13       72.69       77.09     11.70 o 
   0  10  13        7.45       -5.78      5.78 o 
   1  10  13        0.15       10.98      6.74 o 
   2  10  13        0.28        8.20      6.42 o 
   3  10  13        2.04        4.83      5.79 o 
  -6  11  13       49.22       63.15     11.48 o 
  -5  11  13        5.39       11.35      7.18 o 
  -4  11  13       16.18       32.08      8.33 o 
  -3  11  13      110.49       83.38      9.16 o 
  -2  11  13       12.97       10.11      6.53 o 
  -1  11  13        6.85        6.29      5.95 o 
   0  11  13        6.39        1.85      5.43 o 
   1  11  13       16.99       21.32      8.19 o 
   2  11  13        8.07        6.32      6.65 o 
  -5  12  13        5.02        8.82      6.80 o 
  -4  12  13        0.57        3.44      7.01 o 
  -3  12  13        5.06       15.85      8.81 o 
  -2  12  13       19.08       24.94      9.97 o 
  -1  12  13        0.41        4.76      6.00 o 
   0  12  13       11.92       15.35      7.67 o 
   1  12  13        8.62       12.17      7.11 o 
  -4  13  13        1.16       -1.02      7.36 o 
  -3  13  13       13.56        4.09      7.22 o 
  -2  13  13       11.67       23.36      7.94 o 
  -1  13  13        5.47       -3.73      6.18 o 
   0  13  13        1.99        4.12      5.93 o 
  -8   0  14        3.34       -2.73      7.39 o 
  -7   0  14      162.54      222.39     71.11 o 
  -6   0  14      154.41      138.08     11.46 o 
  -5   0  14       27.92       36.39      7.08 o 
  -4   0  14      187.98      187.58     13.53 o 
  -3   0  14        1.70       -2.99      5.91 o 
  -2   0  14      243.13      245.50     16.24 o 
  -1   0  14      382.48      361.13     19.64 o 
   0   0  14       45.59       44.37     10.37 o 
   1   0  14      167.45      201.69     18.56 o 
   2   0  14       13.59       17.21     14.99 o 
   3   0  14        7.12        7.72      8.28 o 
   4   0  14       46.49       49.07     14.14 o 
  -8   1  14       20.11       19.04     10.22 o 
  -7   1  14        0.46       -5.73      6.25 o 
  -6   1  14       44.05       47.83      7.84 o 
  -5   1  14        0.35        6.08      3.67 o 
  -4   1  14        3.82        3.96      3.76 o 
  -3   1  14        0.01        3.70      3.66 o 
  -2   1  14        7.52        2.26      3.60 o 
  -1   1  14        1.10        5.86      3.43 o 
   0   1  14        3.62        9.79      6.36 o 
   1   1  14       13.40       23.23      6.32 o 
   2   1  14       14.37       26.09      6.69 o 
   3   1  14        7.05        9.41      6.36 o 
   4   1  14       51.59       76.66     12.07 o 
  -8   2  14       26.62        7.05      6.16 o 
  -7   2  14       11.99        9.12      5.08 o 
  -6   2  14       52.28       51.42      6.25 o 
  -5   2  14        0.01        8.07      3.61 o 
  -4   2  14       25.97       33.55      6.13 o 
  -3   2  14      148.17      141.24      7.75 o 
  -2   2  14       13.87        8.29      3.75 o 
  -1   2  14      163.09      166.69      8.24 o 
   0   2  14       17.79       29.41      5.51 o 
   1   2  14       24.73       25.52      6.40 o 
   2   2  14       56.62       66.54      9.49 o 
   3   2  14        4.80       -0.08      4.26 o 
   4   2  14        5.60       10.66      6.86 o 
  -8   3  14        5.33        1.30      5.67 o 
  -7   3  14       20.43       26.67     11.54 o 
  -6   3  14        6.63        4.25      4.39 o 
  -5   3  14        6.78        3.56      3.78 o 
  -4   3  14        0.02        9.58      3.83 o 
  -3   3  14        1.10       15.76      8.12 o 
  -2   3  14        1.22        9.97      3.86 o 
  -1   3  14       13.01       21.54      4.97 o 
   0   3  14        0.04        1.53      3.26 o 
   1   3  14       17.66       15.49      5.59 o 
   2   3  14       15.20       20.85      6.62 o 
   3   3  14       28.17       41.52      8.85 o 
   4   3  14        8.13        6.87      9.39 o 
  -8   4  14        0.51       -3.98      6.69 o 
  -7   4  14       45.40       34.59      9.31 o 
  -6   4  14        8.44       12.40      6.60 o 
  -5   4  14       14.61       18.02      4.29 o 
  -4   4  14       72.23       75.03      6.39 o 
  -3   4  14        2.20       14.16      4.11 o 
  -2   4  14      111.68      165.67     28.03 o 
  -1   4  14       99.86       99.76      8.15 o 
   0   4  14        0.09        7.80      4.21 o 
   1   4  14      127.15      106.76      8.85 o 
   2   4  14        0.58       -5.77      6.88 o 
   3   4  14       49.72       52.34      9.09 o 
   4   4  14        8.67       18.73      9.08 o 
  -7   5  14       12.83       23.40      8.26 o 
  -6   5  14        0.20       16.36      8.07 o 
  -5   5  14        1.99       -1.87      6.09 o 
  -4   5  14        9.78        1.58      3.36 o 
  -3   5  14        2.59       -1.14      4.98 o 
  -2   5  14        0.71        5.49      5.73 o 
  -1   5  14        3.17       17.17      8.78 o 
   0   5  14       28.27       41.09      6.24 o 
   1   5  14       57.62       56.92     11.28 o 
   2   5  14        9.80        7.90      6.57 o 
   3   5  14        4.07       -1.51      4.55 o 
  -7   6  14       24.02       13.91      6.41 o 
  -6   6  14        0.12        4.10      5.22 o 
  -5   6  14        3.63        2.54      4.92 o 
  -4   6  14      198.63      208.71     12.41 o 
  -3   6  14       20.49       28.41      8.75 o 
  -2   6  14      249.28      277.23     13.43 o 
  -1   6  14       17.61       22.79      6.74 o 
   0   6  14       42.08       31.06      7.65 o 
   1   6  14       70.52       72.83      8.57 o 
   2   6  14       34.08       44.04      7.37 o 
   3   6  14       14.32       14.50      9.84 o 
  -7   7  14        8.73        3.46      5.20 o 
  -6   7  14        0.16        1.76      5.02 o 
  -5   7  14       15.59       31.78      9.84 o 
  -4   7  14        1.29       -1.40      4.43 o 
  -3   7  14        1.73        2.01      3.75 o 
  -2   7  14       25.06       28.53      7.70 o 
  -1   7  14       14.73       10.82      6.03 o 
   0   7  14        5.28       17.08      7.88 o 
   1   7  14        7.37        5.86      5.81 o 
   2   7  14       20.95        9.69      5.61 o 
   3   7  14        6.77       -0.54      4.69 o 
  -6   8  14       44.50       55.70      9.24 o 
  -5   8  14      102.96       93.67     10.43 o 
  -4   8  14        0.27        3.51      4.30 o 
  -3   8  14       63.83       64.22      7.41 o 
  -2   8  14       13.30       13.65      6.80 o 
  -1   8  14      139.71      158.63     13.34 o 
   0   8  14       31.12       45.19      8.62 o 
   1   8  14        3.48        2.67      5.78 o 
   2   8  14        4.94        1.27      5.36 o 
   3   8  14       40.83       46.09     11.50 o 
  -6   9  14        1.76        4.77      5.70 o 
  -5   9  14        0.00        4.31      5.56 o 
  -4   9  14        0.11        3.12      4.86 o 
  -3   9  14        0.30        1.92      3.75 o 
  -2   9  14        0.41        1.09      4.87 o 
  -1   9  14       12.30        2.39      6.05 o 
   0   9  14       25.22       20.15      7.25 o 
   1   9  14        1.53       -7.94      7.94 o 
   2   9  14        0.07       -0.75      5.61 o 
  -5  10  14       36.03       56.90      9.92 o 
  -4  10  14       20.05       34.37      8.27 o 
  -3  10  14       58.58       60.50      9.40 o 
  -2  10  14        2.54        2.20      5.63 o 
  -1  10  14        3.36       14.81      6.92 o 
   0  10  14       51.99       53.16     10.29 o 
   1  10  14        1.99       -0.20      5.22 o 
  -5  11  14        1.44        4.57      6.27 o 
  -4  11  14        0.15       -0.96      4.70 o 
  -3  11  14        1.54       -1.88      5.32 o 
  -2  11  14        0.25        2.89      6.00 o 
  -1  11  14        0.90       -6.19      6.19 o 
   0  11  14        2.10       -6.97      7.35 o 
   1  11  14        3.70        5.02      6.21 o 
  -3  12  14        5.57        0.59      5.83 o 
  -2  12  14        3.08        3.50      6.01 o 
  -1  12  14        4.64       -2.42      5.84 o 
  -7   1  15       39.17       35.80      7.93 o 
  -6   1  15       30.61       28.95      5.33 o 
  -5   1  15       24.04       29.79      6.27 o 
  -4   1  15        4.00        5.92      3.70 o 
  -3   1  15       46.62       50.45      7.58 o 
  -2   1  15       84.33       73.64      6.09 o 
  -1   1  15       25.49       28.70      5.81 o 
   0   1  15       78.86       71.30      8.47 o 
   1   1  15      178.22      157.60     14.10 o 
   2   1  15       15.49        8.01      5.74 o 
   3   1  15       17.31       16.24     11.48 o 
  -7   2  15        4.04        3.91      6.47 o 
  -6   2  15        1.74        0.65      3.71 o 
  -5   2  15        0.76        2.75      4.39 o 
  -4   2  15        0.25       -1.24      3.50 o 
  -3   2  15        0.55        1.02      2.90 o 
  -2   2  15        5.13        2.73      3.31 o 
  -1   2  15        0.00        3.07      4.24 o 
   0   2  15        0.84        8.61      5.71 o 
   1   2  15       13.11       20.10      9.67 o 
   2   2  15        2.03        5.08      5.45 o 
   3   2  15       10.31       -1.74      5.12 o 
  -7   3  15       48.35       34.78      7.81 o 
  -6   3  15        4.18       24.39      9.03 o 
  -5   3  15        9.29        4.02      3.78 o 
  -4   3  15       21.68       20.97      7.72 o 
  -3   3  15       37.82       39.28      5.13 o 
  -2   3  15       85.46       80.03      6.70 o 
  -1   3  15        5.73        5.92      4.24 o 
   0   3  15       40.75       38.33      6.18 o 
   1   3  15        0.49       -6.12      6.12 o 
   2   3  15        0.89        2.48      5.63 o 
   3   3  15        0.04       -3.18      5.20 o 
  -7   4  15        2.47        6.72      6.49 o 
  -6   4  15        0.96        2.92      5.94 o 
  -5   4  15        0.47        9.72      5.98 o 
  -4   4  15        5.18        8.59      5.58 o 
  -3   4  15        8.37       12.84      4.02 o 
  -2   4  15        1.62        0.06      3.29 o 
  -1   4  15        0.35        5.47      5.84 o 
   0   4  15       31.61       32.50      6.06 o 
   1   4  15       23.07       35.84      7.71 o 
   2   4  15        0.71        0.39      3.97 o 
   3   4  15        3.61        7.27      6.19 o 
  -7   5  15        1.17       -3.17      4.98 o 
  -6   5  15        0.10        1.66      5.12 o 
  -5   5  15       35.11       37.72      8.66 o 
  -4   5  15       25.29       21.30      5.63 o 
  -3   5  15        0.06        5.53      4.91 o 
  -2   5  15       96.62       79.01      9.54 o 
  -1   5  15      138.83      132.46     20.10 o 
   0   5  15      199.98      191.58     11.90 o 
   1   5  15       14.15       23.38      7.18 o 
   2   5  15        0.90        2.75      5.46 o 
  -6   6  15        0.03        1.89      4.77 o 
  -5   6  15        2.71        3.82      4.94 o 
  -4   6  15        8.99       15.10      5.19 o 
  -3   6  15        0.22        1.10      3.57 o 
  -2   6  15        8.07       37.20      8.89 o 
  -1   6  15       29.08       43.01      9.97 o 
   0   6  15        0.07        5.85      6.00 o 
   1   6  15        0.43        6.21      6.08 o 
   2   6  15        8.13        5.51      5.38 o 
  -6   7  15       25.99       36.46      8.17 o 
  -5   7  15       34.30       52.77      9.64 o 
  -4   7  15       18.04       13.00      4.88 o 
  -3   7  15       74.28       72.14     10.05 o 
  -2   7  15       19.76       22.37      7.70 o 
  -1   7  15      267.64      248.14     17.65 o 
   0   7  15        1.67        5.83      7.41 o 
   1   7  15       76.75       69.98     10.14 o 
   2   7  15       16.19       22.18     11.76 o 
  -6   8  15        2.65        4.36      5.70 o 
  -5   8  15        0.33       -4.36      5.41 o 
  -4   8  15        9.05       12.21      6.55 o 
  -3   8  15        1.30        3.45      5.41 o 
  -2   8  15       14.08       11.28      6.52 o 
  -1   8  15        0.11        6.77     13.38 o 
   0   8  15       59.40       64.88     10.51 o 
   1   8  15        3.41        6.68      5.84 o 
  -5   9  15       47.50       64.63      9.90 o 
  -4   9  15       17.88       25.65      7.67 o 
  -3   9  15       12.57       11.23      6.36 o 
  -2   9  15        7.50        6.27      6.31 o 
  -1   9  15       72.46       70.77     10.52 o 
   0   9  15       56.86       61.72     10.30 o 
   1   9  15        0.27       17.61      9.22 o 
  -4  10  15        6.05       17.50      9.76 o 
  -3  10  15       13.39       16.35      7.19 o 
  -2  10  15        4.00       12.31      7.23 o 
  -1  10  15        7.66       17.34      7.61 o 
   0  10  15        2.56        9.18      7.07 o 
  -2  11  15       28.00       32.71      9.24 o 
  -6   0  16      117.20      115.74     12.27 o 
  -5   0  16        2.23       15.51      6.11 o 
  -4   0  16       69.49       68.00      9.88 o 
  -3   0  16        1.71       -1.79      4.31 o 
  -2   0  16      120.52       94.59     12.02 o 
  -1   0  16      141.13      130.38     44.30 o 
   0   0  16       61.75       68.76     13.21 o 
   1   0  16        0.87       -5.92      7.95 o 
   2   0  16       49.87       37.75     12.22 o 
  -6   1  16        0.77        0.80      3.66 o 
  -5   1  16        0.92        7.43      5.24 o 
  -4   1  16        1.17        0.53      3.52 o 
  -3   1  16        2.45        0.18      2.95 o 
  -2   1  16        0.10        1.45      3.18 o 
  -1   1  16        5.26        5.50      5.57 o 
   0   1  16        2.51        8.15      5.45 o 
   1   1  16        3.96        9.30      7.61 o 
   2   1  16        6.81        4.04      5.33 o 
  -6   2  16       17.66       31.51      8.07 o 
  -5   2  16       53.65       51.38      6.34 o 
  -4   2  16       28.10       28.69      5.65 o 
  -3   2  16        0.56        2.58      3.77 o 
  -2   2  16       30.00       30.97      6.36 o 
  -1   2  16       13.60       22.21      5.40 o 
   0   2  16       24.57       44.10      9.32 o 
   1   2  16       40.60       49.21      8.56 o 
   2   2  16        3.90       13.35      7.94 o 
  -6   3  16        0.28        3.69      5.88 o 
  -5   3  16        3.75       11.46      5.63 o 
  -4   3  16        2.06       13.63      6.27 o 
  -3   3  16       19.79       25.73      6.50 o 
  -2   3  16        2.50        0.23      3.34 o 
  -1   3  16        6.97        7.42      4.28 o 
   0   3  16        3.72       23.10      7.38 o 
   1   3  16        5.36        6.78      5.56 o 
   2   3  16        2.36       10.18      6.24 o 
  -6   4  16        3.95        7.11      5.66 o 
  -5   4  16       34.91       33.86      6.50 o 
  -4   4  16       15.21       34.06      6.25 o 
  -3   4  16       50.65       53.09      6.82 o 
  -2   4  16       19.89       20.01      8.01 o 
  -1   4  16       69.23       59.72      7.59 o 
   0   4  16       39.77       39.30      8.21 o 
   1   4  16        2.46        8.76      7.22 o 
   2   4  16       26.38       43.04     10.30 o 
  -6   5  16        8.22       12.07      6.95 o 
  -5   5  16        2.56       10.38      5.77 o 
  -4   5  16        7.87        2.48      3.94 o 
  -3   5  16       12.13        6.54      5.89 o 
  -2   5  16        1.34       -1.65      4.96 o 
  -1   5  16        0.39       -4.71      5.12 o 
   0   5  16       31.57       30.26      9.56 o 
   1   5  16        1.82        2.73      6.30 o 
  -5   6  16        2.82       10.93      8.66 o 
  -4   6  16       39.31       43.67      7.12 o 
  -3   6  16        3.86        3.80      5.98 o 
  -2   6  16      289.01      296.77     18.77 o 
  -1   6  16        2.57        3.05      5.27 o 
   0   6  16       60.14       70.44     10.35 o 
   1   6  16       19.43        9.28      7.84 o 
  -5   7  16        1.33        6.27      6.47 o 
  -4   7  16        0.07       11.64      8.43 o 
  -3   7  16       14.22        9.50      9.76 o 
  -2   7  16        4.24        3.66      5.84 o 
  -1   7  16       17.19       21.57      7.60 o 
   0   7  16        0.06       -8.03      8.03 o 
  -4   8  16       26.29       49.61     11.37 o 
  -3   8  16      102.15      105.24     11.93 o 
  -2   8  16       29.07       15.76      7.17 o 
  -1   8  16       91.26      107.69     12.94 o 
   0   8  16        3.94        5.88      6.62 o 
  -3   9  16        3.50        3.10      5.87 o 
  -2   9  16        0.01        3.72      5.75 o 
  -5   1  17        2.67       -0.16      3.21 o 
  -4   1  17        0.26        0.83      3.38 o 
  -3   1  17       60.14       75.53      6.98 o 
  -2   1  17        4.68        8.94      6.18 o 
  -1   1  17      117.54      120.04     12.21 o 
   0   1  17        1.11       -2.12      4.89 o 
  -5   2  17        5.65       11.19      6.84 o 
  -4   2  17        1.06       -3.00      4.42 o 
  -3   2  17        0.09        2.20      3.82 o 
  -2   2  17        1.49        1.28      3.97 o 
  -1   2  17        9.28       10.63      7.18 o 
   0   2  17        0.85       -6.13      6.13 o 
  -5   3  17        4.84        7.17      4.63 o 
  -4   3  17        5.78       11.03      4.90 o 
  -3   3  17        4.36        3.64      4.61 o 
  -2   3  17        4.73       12.49      5.72 o 
  -1   3  17        4.75       11.36      7.21 o 
   0   3  17        3.56        5.35      6.53 o 
  -5   4  17        1.03        0.49      4.51 o 
  -4   4  17        0.24        5.42      5.17 o 
  -3   4  17        1.23       -2.62      4.80 o 
  -2   4  17        0.04       12.69      6.10 o 
  -1   4  17        1.92       -3.31      7.87 o 
   0   4  17        2.12       -1.39      5.93 o 
  -4   5  17        0.47        6.00      6.14 o 
  -3   5  17        7.80       11.54      6.52 o 
  -2   5  17       13.50        9.97      6.43 o 
  -1   5  17       32.73       30.40     10.14 o 
  -3   6  17        5.24       -0.03      4.46 o 
  -2   6  17        0.07       18.61     10.60 o 
                                                 
